# Supplementary material for: Methyl 1-methyl-3-phenyl-1,2,3,3a,4,9b-hexa­hydro­benzo[f]chromeno[4,3-b]pyrrole-3a-carboxyl­ate
Source: Acta Crystallogr Sect E Struct Rep Online. 2009 Apr 10;65(Pt 5):o1033. doi: 10.1107/S1600536809012914 (PMC2977716; doi:10.1107/S1600536809012914)
Supplement: Supplementary file 2 [file e-65-o1033-Isup2.hkl]

#
# h,k,l, Fc-squared, Fo-squared, sigma(Fo-squared) and status flag
#
data_I
_shelx_title ' GUNASEKARANVR018R in P2(1)/n'
_shelx_refln_list_code          4
_shelx_F_calc_maximum      160.88
_exptl_crystal_F_000       792.00
_reflns_d_resolution_high  0.8310
 
loop_
 _symmetry_equiv_pos_as_xyz
 'x, y, z'
 '-x+1/2, y+1/2, -z+1/2'
 '-x, -y, -z'
 'x-1/2, -y-1/2, z-1/2'
 
_cell_length_a    13.2332
_cell_length_b    10.3574
_cell_length_c    15.0865
_cell_angle_alpha  90.000
_cell_angle_beta  111.530
_cell_angle_gamma  90.000
 
_shelx_F_squared_multiplier     1.000
 
loop_
 _refln_index_h
 _refln_index_k
 _refln_index_l
 _refln_F_squared_calc
 _refln_F_squared_meas
 _refln_F_squared_sigma
 _refln_observed_status
   2   0   0     6723.14     6585.28    121.98 o
   4   0   0     2129.13     1968.11     31.28 o
   6   0   0      510.37      485.83     12.10 o
   8   0   0       82.22       75.08      5.09 o
  10   0   0      199.04      188.91     10.79 o
  12   0   0       85.06       73.64      8.54 o
  14   0   0        3.64        5.35      7.69 o
   1   1   0     6024.90     5566.06     91.74 o
   2   1   0       36.88       23.00      1.15 o
   3   1   0      731.07      685.01      8.93 o
   4   1   0     2046.06     1936.11     23.20 o
   5   1   0     2982.82     2810.31     33.35 o
   6   1   0      527.24      540.23      8.52 o
   7   1   0      253.61      282.63      6.55 o
   8   1   0       19.45       15.33      2.43 o
   9   1   0      242.19      241.43      7.33 o
  10   1   0        7.35        5.14      4.02 o
  11   1   0      786.07      790.70     18.04 o
  12   1   0        4.46        6.33      4.21 o
  13   1   0       20.44       14.61     13.14 o
  14   1   0        9.96       11.20      6.77 o
   0   2   0       23.41       17.51      0.91 o
   1   2   0      488.83      504.30      6.69 o
   2   2   0     3459.93     3295.23     40.83 o
   3   2   0     1250.58     1230.01     15.05 o
   4   2   0      793.86      804.10      9.96 o
   5   2   0      371.87      361.47      7.36 o
   6   2   0      186.35      210.20      8.54 o
   7   2   0      651.73      659.73     10.22 o
   8   2   0       12.62       13.42      1.92 o
   9   2   0       64.33       66.85      3.19 o
  10   2   0       45.03       47.71      3.22 o
  11   2   0        0.12        1.06      2.91 o
  12   2   0        1.90       -1.66      5.80 o
  13   2   0        0.04        1.54      4.53 o
  14   2   0        5.48        7.40      6.02 o
   1   3   0    25265.95    24255.54    271.95 o
   2   3   0      452.17      463.86      7.17 o
   3   3   0        0.24       -0.54      0.96 o
   4   3   0       43.88       36.29      2.36 o
   5   3   0     1754.93     1826.13     24.62 o
   6   3   0       96.58      103.46      5.85 o
   7   3   0      118.29      127.73      4.87 o
   8   3   0        9.99       11.73      2.67 o
   9   3   0       31.58       31.93      3.28 o
  10   3   0        0.01       -3.50      3.50 o
  11   3   0      174.49      165.59      9.60 o
  12   3   0        0.13        0.46      4.20 o
  13   3   0       11.64       15.81      8.33 o
  14   3   0        6.29        1.34      5.39 o
   0   4   0      466.51      500.57      9.35 o
   1   4   0        2.24        2.14      0.89 o
   2   4   0     2868.21     2809.32     35.79 o
   3   4   0      270.30      286.35      4.97 o
   4   4   0      263.41      256.34      5.34 o
   5   4   0     3125.35     3036.34     43.16 o
   6   4   0     1333.54     1373.42     19.84 o
   7   4   0      114.62      126.19      9.63 o
   8   4   0        0.07        0.36      2.24 o
   9   4   0       64.28       63.96      6.88 o
  10   4   0        5.35        2.32      4.30 o
  11   4   0       19.25       20.83      5.24 o
  12   4   0        1.37       -0.93      4.98 o
  13   4   0        0.16       -0.45      4.41 o
   1   5   0      100.17       87.81      2.55 o
   2   5   0        8.79        6.60      1.33 o
   3   5   0       45.08       39.66      2.15 o
   4   5   0     1538.06     1560.86     21.54 o
   5   5   0      331.20      337.17      9.00 o
   6   5   0      125.55      125.24      5.77 o
   7   5   0      734.69      765.72     14.81 o
   8   5   0      101.14       87.23      5.65 o
   9   5   0       61.27       66.42      6.12 o
  10   5   0       36.89       29.90      4.44 o
  11   5   0        3.52        2.11      4.31 o
  12   5   0        0.87       -3.72      4.12 o
  13   5   0        5.38        4.21      5.25 o
   0   6   0     2370.98     2379.41     44.58 o
   1   6   0      111.35      109.40      3.45 o
   2   6   0      121.05      121.08      3.56 o
   3   6   0      146.25      130.51      4.29 o
   4   6   0      142.72      135.92      6.83 o
   5   6   0       94.78       99.62      4.24 o
   6   6   0       83.82       73.34      3.91 o
   7   6   0      172.80      177.42      7.46 o
   8   6   0        1.30        2.48      2.81 o
   9   6   0        0.01       -1.82      2.80 o
  10   6   0       18.90       12.04      4.95 o
  11   6   0       10.36       12.49      5.63 o
  12   6   0       26.47       28.22      6.27 o
   1   7   0       16.82       17.20      1.91 o
   2   7   0       15.60       12.04      2.42 o
   3   7   0      150.75      140.71      3.89 o
   4   7   0        9.54        9.63      2.14 o
   5   7   0       42.40       43.22      3.17 o
   6   7   0       53.61       58.44      3.77 o
   7   7   0        4.18        7.16      2.49 o
   8   7   0        0.00       -0.79      2.76 o
   9   7   0        8.82        8.01      4.66 o
  10   7   0        6.51        5.73      4.62 o
  11   7   0       15.01       17.29      6.01 o
  12   7   0       12.12       11.18      7.15 o
   0   8   0      161.72      167.01      7.52 o
   1   8   0     1355.96     1357.54     20.16 o
   2   8   0        1.75       -0.68      2.04 o
   3   8   0       26.18       16.06      2.61 o
   4   8   0        3.29        2.28      2.39 o
   5   8   0       14.90       11.30      2.88 o
   6   8   0       11.45       12.30      4.08 o
   7   8   0       81.28       96.99      6.35 o
   8   8   0        4.10        9.31      4.42 o
   9   8   0       16.06       17.49      5.37 o
  10   8   0        5.31        1.05      4.70 o
  11   8   0        1.72        4.60      5.15 o
   1   9   0       53.94       50.18      3.68 o
   2   9   0      178.05      154.86      5.29 o
   3   9   0        8.22        5.06      2.48 o
   4   9   0      226.19      213.59      7.39 o
   5   9   0        6.92        4.87      2.81 o
   6   9   0        1.13       -2.92      5.78 o
   7   9   0        0.45        0.08      4.17 o
   8   9   0        3.71        4.89      4.44 o
   9   9   0        3.30        4.36      3.99 o
  10   9   0       30.43       42.15      7.07 o
   0  10   0       30.73       22.81      9.14 o
   1  10   0        8.63        6.17      6.64 o
   2  10   0      119.03      112.64      6.66 o
   3  10   0        4.57        2.72      3.61 o
   4  10   0        5.77        4.42      4.21 o
   5  10   0        3.12        0.38      4.23 o
   6  10   0       10.04        7.89      6.16 o
   7  10   0        9.22        3.91      4.72 o
   8  10   0        0.66        1.05      4.82 o
   1  11   0        1.41       -1.23     10.37 o
   2  11   0        0.10       -3.08      5.23 o
   3  11   0       14.28        9.16     10.82 o
   4  11   0        5.44        2.56      5.63 o
   5  11   0       11.40        3.72      6.01 o
   6  11   0        4.87       -1.04      5.75 o
   0  12   0       38.81       31.21     11.10 o
   1  12   0       23.29       22.43      7.40 o
   2  12   0        0.53        5.50      5.85 o
   3  12   0        0.00        3.47      5.67 o
   4  12   0       45.27       46.02      8.86 o
 -15   0   1        2.72       29.63     11.81 o
 -13   0   1       22.46       15.99      9.44 o
 -11   0   1      368.35      344.50     21.71 o
  -9   0   1      163.32      177.34     11.58 o
  -7   0   1      168.20      185.30      7.26 o
  -5   0   1      116.97      104.25      4.23 o
  -3   0   1    24937.58    23073.22    392.26 o
   1   0   1     2706.07     2533.06     75.74 o
   3   0   1      307.95      333.95      6.70 o
   5   0   1      739.96      731.21     15.60 o
   7   0   1      468.20      424.63     14.45 o
   9   0   1      100.86      106.33      8.85 o
  11   0   1      397.59      405.01     16.82 o
  13   0   1        1.73        5.88      7.92 o
 -15   1   1       23.93       34.78      8.26 o
 -14   1   1        4.02       -0.35      5.69 o
 -13   1   1       42.67       34.58      6.00 o
 -12   1   1       31.46       26.05      4.65 o
 -11   1   1       26.48       28.26      7.77 o
 -10   1   1      179.45      172.33      6.65 o
  -9   1   1       77.87       90.23      4.42 o
  -8   1   1      290.17      279.85      6.29 o
  -7   1   1     1284.29     1300.14     17.58 o
  -6   1   1      353.69      388.36      7.38 o
  -5   1   1      405.71      430.73      7.55 o
  -4   1   1      321.80      331.84      6.13 o
  -3   1   1    18448.68    17774.39    198.10 o
  -2   1   1    13738.09    12425.90    128.57 o
  -1   1   1      348.98      327.74      5.06 o
   0   1   1     9120.13     8019.80     98.49 o
   1   1   1     3901.87     3718.49     56.64 o
   2   1   1     1012.64      924.16     10.65 o
   3   1   1      925.48      850.16     11.69 o
   4   1   1       26.08       28.98      1.98 o
   5   1   1       68.71       73.08      2.93 o
   6   1   1      113.73       93.15      3.44 o
   7   1   1       89.54       93.11      3.84 o
   8   1   1       59.50       57.38      4.17 o
   9   1   1       64.84       64.57      6.35 o
  10   1   1      213.94      209.77      8.08 o
  11   1   1       10.01        9.60      3.34 o
  12   1   1      102.85      106.92     10.40 o
  13   1   1       30.63       43.32     15.57 o
  14   1   1        0.00       -2.11      5.18 o
 -14   2   1        5.37        5.63      6.13 o
 -13   2   1       23.36       25.49      5.87 o
 -12   2   1       34.99       39.48      6.07 o
 -11   2   1      258.52      234.35      9.06 o
 -10   2   1      480.53      499.64     10.79 o
  -9   2   1       25.09       29.16      3.17 o
  -8   2   1      507.33      536.26     11.28 o
  -7   2   1      229.53      247.16      6.69 o
  -6   2   1       36.21       20.99      2.04 o
  -5   2   1      581.12      533.64      8.79 o
  -4   2   1      114.25      120.69      3.07 o
  -3   2   1     4832.96     4677.64     50.33 o
  -2   2   1     5990.27     5812.08     65.68 o
  -1   2   1     3123.14     3061.22     31.02 o
   0   2   1     6820.50     6608.23     74.97 o
   1   2   1      768.91      785.38      9.72 o
   2   2   1      113.78       93.88      2.42 o
   3   2   1      886.04      859.86     11.85 o
   4   2   1     1882.12     1872.33     26.84 o
   5   2   1      616.26      591.76      9.37 o
   6   2   1       21.68       21.80      1.83 o
   7   2   1        7.28       11.09      1.87 o
   8   2   1       98.92      118.77      3.93 o
   9   2   1        5.01       10.37      2.09 o
  10   2   1       11.30        9.19      2.59 o
  11   2   1        1.60       -2.50      2.50 o
  12   2   1       18.31       15.27      5.86 o
  13   2   1        5.78       -4.38      4.85 o
  14   2   1        3.52        0.88      5.49 o
 -14   3   1        0.31       -0.76      4.68 o
 -13   3   1        1.82       -4.21      4.21 o
 -12   3   1       86.99       98.48     13.48 o
 -11   3   1       42.50       45.62      6.15 o
 -10   3   1      376.22      377.49      9.31 o
  -9   3   1       44.32       35.59      3.73 o
  -8   3   1      126.55      156.66      5.78 o
  -7   3   1       12.07       11.26      2.66 o
  -6   3   1      225.40      241.02      7.91 o
  -5   3   1       81.66       78.86      2.96 o
  -4   3   1      842.41      885.77     12.85 o
  -3   3   1        9.92       12.53      1.63 o
  -2   3   1     1685.30     1594.97     20.94 o
  -1   3   1     1148.99     1165.70     13.51 o
   0   3   1     9508.74     9385.83     99.09 o
   1   3   1     2333.01     2197.10     30.76 o
   2   3   1     2779.88     2806.84     38.73 o
   3   3   1     3505.73     3511.03     43.82 o
   4   3   1      372.96      414.00      6.23 o
   5   3   1     1125.45     1072.66     15.53 o
   6   3   1      285.47      289.94      6.94 o
   7   3   1      156.21      150.67      7.47 o
   8   3   1       25.60       22.65      2.81 o
   9   3   1        3.86        4.22      2.39 o
  10   3   1      260.84      279.90      9.89 o
  11   3   1       21.20       17.65      5.85 o
  12   3   1        0.01       -0.03      4.20 o
  13   3   1        1.24       -1.05      8.64 o
 -14   4   1        3.78        0.85      4.89 o
 -13   4   1        0.29        2.31      4.75 o
 -12   4   1       34.81       29.76      5.93 o
 -11   4   1       84.83       95.22      9.35 o
 -10   4   1      158.15      158.00      7.75 o
  -9   4   1      244.98      251.21      7.75 o
  -8   4   1      329.00      364.62     10.66 o
  -7   4   1      549.18      551.17     11.32 o
  -6   4   1      422.82      438.06      9.35 o
  -5   4   1       62.77       52.99      4.99 o
  -4   4   1      173.41      170.42      4.82 o
  -3   4   1       36.93       31.67      1.94 o
  -2   4   1      415.07      423.27      7.18 o
  -1   4   1      108.06      108.24      2.99 o
   0   4   1      717.09      724.11      9.16 o
   1   4   1      403.57      407.31      7.58 o
   2   4   1       29.82       18.65      1.87 o
   3   4   1        0.05       -1.04      1.20 o
   4   4   1      740.03      781.56     11.63 o
   5   4   1      115.02      107.11      3.52 o
   6   4   1      955.13      965.02     13.57 o
   7   4   1      146.82      142.36      5.01 o
   8   4   1       17.42       21.68      4.56 o
   9   4   1       26.47       28.31      4.20 o
  10   4   1        4.32        6.48      3.43 o
  11   4   1       10.18       10.21      4.63 o
  12   4   1       15.25       10.77      5.01 o
  13   4   1        3.78        4.67      5.04 o
 -13   5   1       28.14       21.94      6.17 o
 -12   5   1       13.84       18.24      5.58 o
 -11   5   1       44.80       50.79      6.78 o
 -10   5   1        7.82       -0.57      3.67 o
  -9   5   1       29.04       34.88      4.61 o
  -8   5   1       13.85       10.64      2.94 o
  -7   5   1      312.13      311.10      8.14 o
  -6   5   1      392.45      408.51      9.17 o
  -5   5   1      141.36      155.82      5.26 o
  -4   5   1        0.01       -1.12      1.33 o
  -3   5   1      603.62      585.08      9.67 o
  -2   5   1     1261.36     1257.18     16.28 o
  -1   5   1      700.80      690.67     10.63 o
   0   5   1       12.10       13.08      1.43 o
   1   5   1     1737.45     1754.75     21.63 o
   2   5   1      505.42      542.71     10.09 o
   3   5   1       61.66       63.12      2.41 o
   4   5   1     1084.92     1220.39     17.35 o
   5   5   1      467.53      510.78      8.04 o
   6   5   1      147.24      162.59      5.48 o
   7   5   1      254.21      245.09      7.32 o
   8   5   1      125.62      116.82      6.29 o
   9   5   1        0.05        1.89      3.31 o
  10   5   1       51.24       46.14      5.10 o
  11   5   1       19.64       10.01      4.95 o
  12   5   1        7.45       10.61      5.78 o
  13   5   1        0.98        5.80      5.27 o
 -13   6   1        0.37       -4.58      4.63 o
 -12   6   1       66.50       52.11      7.44 o
 -11   6   1       13.69       19.61      5.64 o
 -10   6   1       17.88        2.34      4.22 o
  -9   6   1      194.30      194.71      8.59 o
  -8   6   1      181.97      185.39     10.40 o
  -7   6   1       30.07       35.54      3.59 o
  -6   6   1      548.58      529.42      8.83 o
  -5   6   1       43.89       45.63      2.93 o
  -4   6   1      123.92      137.51      4.30 o
  -3   6   1       30.80       40.56      2.31 o
  -2   6   1      576.79      614.17      9.33 o
  -1   6   1      930.10      947.70     12.84 o
   0   6   1      143.26      132.81      3.99 o
   1   6   1      278.51      278.75      5.36 o
   2   6   1      597.87      561.81     15.05 o
   3   6   1      125.40      121.42      5.12 o
   4   6   1      301.25      306.53      5.58 o
   5   6   1       52.11       57.19      3.18 o
   6   6   1        0.12        2.34      2.66 o
   7   6   1       55.18       47.25      4.52 o
   8   6   1       58.88       56.83      5.08 o
   9   6   1       20.54       15.70      3.81 o
  10   6   1        3.28        6.04      4.54 o
  11   6   1        1.71       -4.20      4.20 o
  12   6   1        0.11        1.97      4.92 o
 -12   7   1        5.28        5.72      5.16 o
 -11   7   1        1.72        3.67      4.67 o
 -10   7   1        5.61        2.82      4.61 o
  -9   7   1        9.53       17.93      4.32 o
  -8   7   1      118.19      117.00      5.61 o
  -7   7   1       28.24       27.01      3.46 o
  -6   7   1        0.90       -1.95      1.95 o
  -5   7   1        9.70        9.90      2.27 o
  -4   7   1      238.29      242.89      5.74 o
  -3   7   1      294.03      294.67      6.01 o
  -2   7   1      133.28      145.04      3.93 o
  -1   7   1      101.88      115.06      4.75 o
   0   7   1     1204.55     1161.13     17.29 o
   1   7   1        6.47        7.58      1.64 o
   2   7   1       22.24       18.62      3.78 o
   3   7   1        0.49       -0.53      1.99 o
   4   7   1        1.54        5.23      1.88 o
   5   7   1      116.16      124.61      4.26 o
   6   7   1        1.08       -0.85      1.60 o
   7   7   1       57.51       62.26      3.91 o
   8   7   1       50.98       40.24      4.14 o
   9   7   1        1.54        0.85      3.24 o
  10   7   1       19.20       14.82      5.12 o
  11   7   1        1.85        1.60      4.68 o
 -11   8   1        0.53       -4.26      4.26 o
 -10   8   1       41.37       42.71      6.67 o
  -9   8   1        0.79       -3.47      3.47 o
  -8   8   1        0.89        0.02      4.13 o
  -7   8   1       10.99       13.71      3.05 o
  -6   8   1       40.00       34.38      3.66 o
  -5   8   1      273.07      303.26      6.71 o
  -4   8   1     1146.35     1151.04     16.47 o
  -3   8   1      748.47      756.96     11.71 o
  -2   8   1      711.82      691.40     11.96 o
  -1   8   1      286.45      287.32      6.92 o
   0   8   1      393.30      396.17      8.24 o
   1   8   1      398.86      416.76      8.59 o
   2   8   1        0.74        2.11      1.89 o
   3   8   1       20.63       14.89      2.86 o
   4   8   1       18.20       13.97      1.91 o
   5   8   1        9.67       10.82      2.86 o
   6   8   1       65.57       58.23      4.46 o
   7   8   1        1.00        3.01      3.17 o
   8   8   1        0.16        0.01      3.21 o
   9   8   1        0.20        2.63      3.65 o
  10   8   1        2.12        0.23      4.61 o
 -10   9   1       22.15       24.15      8.13 o
  -9   9   1        3.39       -2.23      4.28 o
  -8   9   1        0.00        3.34      4.51 o
  -7   9   1       12.80       19.34      5.25 o
  -6   9   1       63.27       56.88      6.78 o
  -5   9   1       48.46       46.49      4.80 o
  -4   9   1      181.72      195.15      6.04 o
  -3   9   1       49.74       57.19      4.06 o
  -2   9   1      167.12      185.40      6.30 o
  -1   9   1     1351.17     1374.02     20.85 o
   0   9   1      709.92      691.54     13.64 o
   1   9   1      191.27      183.60      9.13 o
   2   9   1       11.82       11.85      2.81 o
   3   9   1      153.18      168.92      7.27 o
   4   9   1        0.16       -2.38      2.38 o
   5   9   1       24.05       27.14      3.66 o
   6   9   1      109.21      113.28      7.62 o
   7   9   1       20.31       22.60      5.42 o
   8   9   1        1.15        4.44      4.64 o
   9   9   1        2.19        1.26      3.73 o
  -9  10   1        3.92        7.87      5.24 o
  -8  10   1        9.15       16.96      5.65 o
  -7  10   1       33.82       37.24      6.56 o
  -6  10   1        1.00       -3.11      4.58 o
  -5  10   1       36.55       40.97      6.19 o
  -4  10   1        0.89       -3.74      3.74 o
  -3  10   1       85.82      101.26     13.68 o
  -2  10   1        1.57       -4.54      4.54 o
  -1  10   1      106.91       98.71     12.73 o
   0  10   1      121.17      122.37     10.47 o
   1  10   1      125.72      125.31      7.72 o
   2  10   1       66.50       70.00      5.74 o
   3  10   1        1.80       -3.73      3.73 o
   4  10   1       12.39        8.81      4.39 o
   5  10   1       18.72       10.17      6.82 o
   6  10   1        3.32        4.90      4.44 o
   7  10   1        0.83       -3.40      3.90 o
   8  10   1        4.43       -4.53      4.53 o
  -7  11   1        0.07        5.72     11.12 o
  -6  11   1        1.35       -2.11      5.26 o
  -5  11   1       34.57       36.91      8.26 o
  -4  11   1       22.52        1.28      5.84 o
  -3  11   1        0.21       -3.64      8.50 o
  -2  11   1       38.84       33.16      7.94 o
  -1  11   1       15.97        6.26     10.25 o
   0  11   1        1.61        2.57      5.12 o
   1  11   1       29.70       22.29      7.27 o
   2  11   1       12.34        8.57      6.83 o
   3  11   1        1.51       -1.82      6.01 o
   4  11   1       23.20       32.26      7.30 o
   5  11   1        0.47       -4.32      5.12 o
   6  11   1       10.77        5.68      4.94 o
  -4  12   1        0.19        1.33      5.80 o
  -3  12   1        6.57       -1.14      5.64 o
  -2  12   1       16.89       13.82      6.92 o
  -1  12   1        8.29       -2.25      5.61 o
   0  12   1       11.73       14.18      6.56 o
   1  12   1       21.17       29.77     19.02 o
   2  12   1        5.51        6.48      6.22 o
   3  12   1        1.79       -5.39      5.39 o
 -14   0   2        2.27        8.86      9.32 o
 -12   0   2        0.25       -3.52      4.51 o
 -10   0   2     1067.15     1061.42     24.79 o
  -8   0   2        9.91       14.51      3.88 o
  -6   0   2       44.82       22.70      4.86 o
  -4   0   2     6673.32     6511.50    124.50 o
  -2   0   2     5136.48     4959.04     66.37 o
   0   0   2      399.68      376.79      5.01 o
   2   0   2     8389.47     8357.27    127.18 o
   4   0   2      129.96      139.73      4.65 o
   6   0   2       13.28        8.96      3.10 o
   8   0   2      927.72      920.30     27.94 o
  10   0   2       20.15       16.56      5.21 o
  12   0   2       68.97       63.82     12.17 o
  14   0   2        0.01       -5.68      6.19 o
 -15   1   2        0.85       -3.75      5.92 o
 -14   1   2        2.91        1.02      4.79 o
 -13   1   2       28.87       24.45      5.88 o
 -12   1   2        7.56       14.90      4.19 o
 -11   1   2        6.47        0.80      3.63 o
 -10   1   2       47.90       45.29      3.84 o
  -9   1   2        3.54        5.31      2.13 o
  -8   1   2        2.13        0.38      1.88 o
  -7   1   2      481.36      528.09      9.72 o
  -6   1   2      933.48      901.65     12.83 o
  -5   1   2     3147.31     3094.86     36.72 o
  -4   1   2    17458.15    16951.84    204.67 o
  -3   1   2    11866.18    11401.98    138.86 o
  -2   1   2     9676.03     9142.53    128.58 o
  -1   1   2      366.11      388.13      4.08 o
   0   1   2       46.35       43.42      1.23 o
   1   1   2    10603.04    10162.41    107.68 o
   2   1   2       94.63       98.56      2.42 o
   3   1   2      195.51      201.59      3.86 o
   4   1   2      497.55      506.67      8.05 o
   5   1   2        0.49       -0.32      1.00 o
   6   1   2      203.40      180.11      4.84 o
   7   1   2        0.06        1.18      1.69 o
   8   1   2      127.87      131.19      5.05 o
   9   1   2       41.22       38.00      3.42 o
  10   1   2        5.44        5.69      2.98 o
  11   1   2      113.95      115.54      6.47 o
  12   1   2       44.74       33.52      7.27 o
  13   1   2        9.90       15.88      6.17 o
 -15   2   2       38.20       38.91      8.82 o
 -14   2   2       13.24       15.07      6.20 o
 -13   2   2        0.25        1.77      6.24 o
 -12   2   2      264.36      256.10     10.06 o
 -11   2   2        6.04        2.63      3.96 o
 -10   2   2      465.35      455.88     12.01 o
  -9   2   2      106.97       97.81      5.09 o
  -8   2   2       23.37       18.60      2.39 o
  -7   2   2       16.52       16.86      2.31 o
  -6   2   2      206.27      203.83      4.40 o
  -5   2   2      717.68      685.33      9.81 o
  -4   2   2        2.93        3.38      1.46 o
  -3   2   2      304.93      289.18      4.85 o
  -2   2   2     2408.50     2302.78     25.38 o
  -1   2   2      441.37      428.13      5.68 o
   0   2   2     4271.37     4056.17     39.08 o
   1   2   2     4875.90     4586.24     62.84 o
   2   2   2      275.93      255.39      4.70 o
   3   2   2       50.79       58.01      2.04 o
   4   2   2      795.96      763.47     10.11 o
   5   2   2      341.35      359.52      5.91 o
   6   2   2      462.06      464.29      8.27 o
   7   2   2        2.35        0.60      1.29 o
   8   2   2      108.66      115.25      3.87 o
   9   2   2       73.46       67.18      3.58 o
  10   2   2       11.29        9.95      3.02 o
  11   2   2      284.86      296.42     12.10 o
  12   2   2        0.77        4.76      5.05 o
  13   2   2        7.49        9.29      5.68 o
 -14   3   2        0.22        4.90      4.78 o
 -13   3   2      122.38      118.08      9.27 o
 -12   3   2       42.44       33.08      6.06 o
 -11   3   2       31.98       33.84      4.82 o
 -10   3   2      853.53      888.49     21.26 o
  -9   3   2        0.15        0.93      2.37 o
  -8   3   2       32.04       36.08      3.44 o
  -7   3   2      836.33      967.03     16.94 o
  -6   3   2      328.75      347.37      6.58 o
  -5   3   2      127.44      113.96      3.63 o
  -4   3   2      101.47      105.44      3.97 o
  -3   3   2      515.82      519.07      7.69 o
  -2   3   2        0.30        5.78      1.23 o
  -1   3   2      161.72      138.54      2.66 o
   0   3   2      707.02      725.37      8.92 o
   1   3   2      255.30      219.07      4.33 o
   2   3   2      294.24      281.81      5.51 o
   3   3   2      997.28      962.53     14.86 o
   4   3   2     1438.33     1454.43     19.58 o
   5   3   2      464.68      462.71      8.79 o
   6   3   2       13.67       21.10      2.81 o
   7   3   2       29.90       30.42      3.05 o
   8   3   2       37.53       37.00      3.15 o
   9   3   2      193.79      178.53      7.59 o
  10   3   2       81.82       84.77      6.28 o
  11   3   2      125.23      105.66      8.02 o
  12   3   2        0.73       -1.20      9.79 o
  13   3   2        1.02       -4.84      4.84 o
 -14   4   2        9.40        5.63      5.43 o
 -13   4   2        5.65        4.58      5.11 o
 -12   4   2       77.83       97.22      8.54 o
 -11   4   2        4.27        3.81      5.42 o
 -10   4   2        2.54        1.31      2.75 o
  -9   4   2        0.35       -1.33      2.58 o
  -8   4   2        8.33        7.73      3.99 o
  -7   4   2      386.62      366.73      8.16 o
  -6   4   2       49.82       58.53      3.53 o
  -5   4   2       88.84      101.25      3.04 o
  -4   4   2      288.28      282.27      5.92 o
  -3   4   2       63.49       56.35      2.52 o
  -2   4   2      669.49      703.94      9.24 o
  -1   4   2      429.84      451.89      6.48 o
   0   4   2     4289.75     4378.31     50.77 o
   1   4   2      206.69      232.48      4.48 o
   2   4   2     1185.69     1290.79     23.64 o
   3   4   2      807.89      910.65     16.39 o
   4   4   2     1019.97     1094.64     15.51 o
   5   4   2        0.46       -0.49      1.26 o
   6   4   2       84.27       93.99      4.02 o
   7   4   2       31.79       35.92      3.89 o
   8   4   2       20.20       22.81      3.61 o
   9   4   2        0.48        4.15      3.03 o
  10   4   2        1.77       -0.50      3.01 o
  11   4   2       18.40       14.91      5.77 o
  12   4   2        0.54       -2.54      3.95 o
  13   4   2        1.05        1.27      5.63 o
 -14   5   2       12.64       14.51      6.49 o
 -13   5   2        3.54        0.59      4.68 o
 -12   5   2       39.15       42.68     11.48 o
 -11   5   2       39.20       37.98      6.29 o
 -10   5   2       35.70       29.06      5.40 o
  -9   5   2      365.57      353.85      9.66 o
  -8   5   2       10.07       10.96      2.74 o
  -7   5   2        1.16        4.34      2.54 o
  -6   5   2       76.21       76.23      3.11 o
  -5   5   2      166.91      179.89      4.98 o
  -4   5   2       79.13       76.54      3.54 o
  -3   5   2      428.22      425.88      7.88 o
  -2   5   2      730.65      655.00      9.04 o
  -1   5   2       89.84       97.02      3.02 o
   0   5   2     3877.78     3938.62     46.15 o
   1   5   2      111.58      107.70      3.12 o
   2   5   2      214.48      272.22      6.45 o
   3   5   2       31.50       42.76      2.78 o
   4   5   2       90.50      100.46      3.74 o
   5   5   2       22.94       27.06      2.10 o
   6   5   2      412.22      433.18      8.52 o
   7   5   2        3.44        1.01      3.19 o
   8   5   2      121.65      129.76      6.37 o
   9   5   2      106.86      116.06      6.48 o
  10   5   2      231.38      242.60      9.46 o
  11   5   2        2.93       -0.60      3.94 o
  12   5   2        0.34       -0.22      4.55 o
 -13   6   2        2.88       -0.48      4.82 o
 -12   6   2       16.98       15.07      5.54 o
 -11   6   2      242.67      278.98     12.82 o
 -10   6   2       57.52       58.75      6.83 o
  -9   6   2        8.60        6.49      3.25 o
  -8   6   2      211.80      212.84      6.81 o
  -7   6   2      227.37      221.56      7.23 o
  -6   6   2       63.18       80.59      3.32 o
  -5   6   2       79.56       79.32      3.69 o
  -4   6   2      324.17      323.89      7.06 o
  -3   6   2        3.58        2.71      1.56 o
  -2   6   2      253.78      239.95      4.67 o
  -1   6   2       23.62       25.23      2.10 o
   0   6   2       80.15       67.63      5.10 o
   1   6   2      700.62      731.62     10.85 o
   2   6   2      104.35      115.26      4.46 o
   3   6   2      482.81      526.66     10.56 o
   4   6   2      289.75      306.54      6.73 o
   5   6   2       87.29       91.63      3.58 o
   6   6   2      170.20      153.80      5.09 o
   7   6   2       24.11       27.25      3.45 o
   8   6   2       22.31       23.23      3.89 o
   9   6   2      122.00      135.92      7.22 o
  10   6   2        8.90        4.04      3.48 o
  11   6   2        0.01        4.03      4.73 o
  12   6   2       39.97       46.83      7.28 o
 -12   7   2        1.79        3.16      5.32 o
 -11   7   2        2.52        1.97      4.86 o
 -10   7   2        5.49        3.56      7.49 o
  -9   7   2        7.36       14.42      4.21 o
  -8   7   2       18.87       17.86      3.38 o
  -7   7   2      106.84      103.89      5.33 o
  -6   7   2      209.80      196.38      5.33 o
  -5   7   2      543.58      538.70     10.39 o
  -4   7   2       39.16       47.26      2.79 o
  -3   7   2      283.92      281.39      5.94 o
  -2   7   2      230.15      241.67      4.82 o
  -1   7   2       91.40       89.67      4.31 o
   0   7   2        7.16        2.47      1.72 o
   1   7   2       77.76       88.08      4.97 o
   2   7   2        9.50       10.41      2.02 o
   3   7   2      169.26      178.28      9.18 o
   4   7   2        1.75       -2.03      2.10 o
   5   7   2       63.53       53.07      5.98 o
   6   7   2      135.10      139.64      3.98 o
   7   7   2       32.29       26.87      2.81 o
   8   7   2       15.59       26.20      3.66 o
   9   7   2       69.69       62.66      7.26 o
  10   7   2       10.22       13.45      5.03 o
  11   7   2        7.12        1.72      4.91 o
 -11   8   2        7.84        7.13      5.40 o
 -10   8   2        5.69        9.02      4.56 o
  -9   8   2        0.48        1.99      3.84 o
  -8   8   2       69.20       60.63      7.01 o
  -7   8   2      180.40      190.84     10.50 o
  -6   8   2      160.45      163.86      6.58 o
  -5   8   2      298.18      311.73      7.03 o
  -4   8   2       94.64       94.06      3.95 o
  -3   8   2     1532.29     1527.42     20.60 o
  -2   8   2       23.88       26.80      2.85 o
  -1   8   2       73.03       86.34      3.65 o
   0   8   2      107.73      104.02      4.04 o
   1   8   2      115.21      106.52      4.90 o
   2   8   2      127.81      118.85      7.08 o
   3   8   2        5.65        8.97      2.91 o
   4   8   2        0.82        2.35      2.84 o
   5   8   2       11.10       13.78      2.91 o
   6   8   2       79.36       82.95      5.49 o
   7   8   2        0.00        0.48      2.95 o
   8   8   2       12.40        8.71      3.62 o
   9   8   2       46.32       48.04      6.82 o
  10   8   2        6.15       10.31      9.01 o
 -10   9   2        5.66       -0.83      4.56 o
  -9   9   2       21.90       14.28      5.51 o
  -8   9   2        1.26        2.80      4.79 o
  -7   9   2        0.34       -2.04      4.43 o
  -6   9   2      500.86      467.13     16.19 o
  -5   9   2        1.24       -2.78      2.92 o
  -4   9   2      378.25      373.57     10.15 o
  -3   9   2      636.42      619.98     10.98 o
  -2   9   2      120.79       91.43      5.03 o
  -1   9   2       18.18       17.05      3.67 o
   0   9   2       83.03       85.80      5.69 o
   1   9   2        0.68        0.67      3.00 o
   2   9   2        6.81        6.05      2.74 o
   3   9   2       54.36       47.08      4.64 o
   4   9   2       10.49        6.15      2.92 o
   5   9   2       51.67       48.20      4.30 o
   6   9   2        0.27       -2.79      2.79 o
   7   9   2        0.90       -3.17      3.17 o
   8   9   2        0.08        3.76      4.26 o
   9   9   2       21.86       26.10      4.94 o
  -9  10   2        2.13       -5.22      5.22 o
  -8  10   2        6.54        3.93      5.09 o
  -7  10   2       20.28       25.37      5.88 o
  -6  10   2        0.01       -1.62      5.16 o
  -5  10   2        3.05        0.32      5.83 o
  -4  10   2        5.37       -6.60      6.94 o
  -3  10   2        1.57        4.25      5.18 o
  -2  10   2      131.52      129.91     10.93 o
  -1  10   2       15.30        4.89      4.43 o
   0  10   2        1.33       -0.20      3.11 o
   1  10   2       33.10       34.13      4.62 o
   2  10   2       71.18       81.71      7.32 o
   3  10   2        9.95        9.17      4.47 o
   4  10   2       51.66       64.91      6.97 o
   5  10   2        5.48       16.88      8.01 o
   6  10   2        8.34        9.97      4.71 o
   7  10   2       22.94       26.99      6.56 o
   8  10   2        1.68       -3.83      5.93 o
  -7  11   2        3.84        0.45     14.26 o
  -6  11   2       19.45       21.91      7.48 o
  -5  11   2        4.03       -4.98      4.98 o
  -4  11   2       15.17        1.93      5.51 o
  -3  11   2       86.85       75.29     10.30 o
  -2  11   2       91.12       81.94     24.68 o
  -1  11   2        1.90       -0.70      5.37 o
   0  11   2       30.40       14.02      5.91 o
   1  11   2       16.98       10.96      5.72 o
   2  11   2        2.99       -2.91     10.02 o
   3  11   2        2.59       12.92      4.97 o
   4  11   2        2.33        0.86      5.36 o
   5  11   2       26.00       19.80      5.99 o
   6  11   2        6.03        9.06      8.98 o
  -4  12   2        9.70       -0.62      5.85 o
  -3  12   2        9.74        3.14      5.84 o
  -2  12   2       22.90       26.87      7.86 o
  -1  12   2       12.44        6.48      6.36 o
   0  12   2        0.44        3.25      5.45 o
   1  12   2        6.55        1.00      5.32 o
   2  12   2       50.76       84.12     10.72 o
   3  12   2       28.19       26.11      7.57 o
 -15   0   3        0.17        3.03      9.60 o
 -13   0   3       24.23       16.68      6.38 o
 -11   0   3        0.90       -4.54      4.54 o
  -9   0   3       11.45       10.52      5.89 o
  -7   0   3    13111.52    13514.95    233.72 o
  -5   0   3    25882.76    25082.12    369.43 o
  -3   0   3    11180.35    10867.21    161.06 o
  -1   0   3      199.41      200.58      2.84 o
   1   0   3      179.12      141.81      3.01 o
   3   0   3     4034.93     4071.91     63.82 o
   5   0   3      232.63      231.47     12.86 o
   7   0   3       50.42       66.75      9.38 o
   9   0   3      706.64      687.54     21.63 o
  11   0   3      134.26      127.13      9.83 o
  13   0   3        5.44       13.64      8.91 o
 -15   1   3        7.57        0.56     16.56 o
 -14   1   3        5.97        5.01      5.10 o
 -13   1   3       22.40       18.02      5.61 o
 -12   1   3        8.76        3.35      3.63 o
 -11   1   3       47.56       51.31      5.27 o
 -10   1   3       67.88       73.98      4.07 o
  -9   1   3       20.82       14.56      2.74 o
  -8   1   3      613.51      603.03     10.50 o
  -7   1   3     1250.76     1213.45     16.88 o
  -6   1   3     5509.43     5722.82     71.76 o
  -5   1   3      228.63      212.82      5.56 o
  -4   1   3     1039.91     1021.04     12.62 o
  -3   1   3      615.32      636.86      7.83 o
  -2   1   3     2575.31     2543.56     26.33 o
  -1   1   3     1224.69     1168.29     10.60 o
   0   1   3     6253.57     5795.53     43.88 o
   1   1   3      689.39      652.52      6.70 o
   2   1   3       49.94       45.27      1.57 o
   3   1   3      182.73      165.97      3.51 o
   4   1   3        6.95        6.23      1.14 o
   5   1   3      353.32      347.87      6.10 o
   6   1   3      533.02      535.84     12.00 o
   7   1   3       34.79       35.41      5.18 o
   8   1   3     1200.46     1203.70     20.14 o
   9   1   3       33.54       38.97      4.19 o
  10   1   3        0.00       -2.27      2.93 o
  11   1   3       11.10        8.65      3.93 o
  12   1   3        5.84        4.57      5.52 o
  13   1   3        7.95        2.71      5.29 o
 -15   2   3       42.92       37.50      7.13 o
 -14   2   3        5.09       -1.36      5.38 o
 -13   2   3        0.03       -2.99      4.54 o
 -12   2   3       67.35       62.04      5.86 o
 -11   2   3      138.83      148.23      5.96 o
 -10   2   3        0.56       -1.95      1.95 o
  -9   2   3        3.31        3.87      1.88 o
  -8   2   3        1.17        3.18      1.74 o
  -7   2   3        9.43        5.96      1.58 o
  -6   2   3     2071.45     1974.28     24.81 o
  -5   2   3      207.80      194.44      4.03 o
  -4   2   3      582.75      612.35      8.89 o
  -3   2   3      513.67      505.82      7.48 o
  -2   2   3     4132.39     3961.76     40.32 o
  -1   2   3     3245.48     3173.55     29.40 o
   0   2   3     3482.73     3521.33     34.18 o
   1   2   3      681.30      638.27      8.80 o
   2   2   3     1821.77     1719.54     25.28 o
   3   2   3       79.62       84.80      3.59 o
   4   2   3       32.71       32.54      1.95 o
   5   2   3      574.43      618.31      9.88 o
   6   2   3      200.28      243.76      5.00 o
   7   2   3       27.97       24.17      2.45 o
   8   2   3       13.94       10.65      2.11 o
   9   2   3      380.18      390.55     10.73 o
  10   2   3       18.75       15.31      3.46 o
  11   2   3       33.46       24.57      6.48 o
  12   2   3      103.31      126.73     11.18 o
  13   2   3       28.90       32.76      7.54 o
 -15   3   3        0.67        7.15      5.51 o
 -14   3   3       22.04       24.25      6.19 o
 -13   3   3       73.17       68.19     13.81 o
 -12   3   3       39.92       43.56      5.43 o
 -11   3   3       38.05       26.91      4.68 o
 -10   3   3       54.25       55.78      5.60 o
  -9   3   3      204.24      203.49      6.53 o
  -8   3   3      742.69      718.56     12.68 o
  -7   3   3       79.13       81.59      3.82 o
  -6   3   3        1.97        1.91      1.53 o
  -5   3   3        6.17        8.93      1.53 o
  -4   3   3       88.94       97.68      2.94 o
  -3   3   3      242.81      238.50      4.61 o
  -2   3   3        8.04       13.22      1.32 o
  -1   3   3      778.13      806.99      8.98 o
   0   3   3      529.98      551.24      6.42 o
   1   3   3     3053.24     3144.57     40.23 o
   2   3   3       71.35       60.69      2.25 o
   3   3   3      125.92      132.28      3.27 o
   4   3   3      712.27      728.71     12.83 o
   5   3   3      616.74      613.82     10.77 o
   6   3   3        4.38        9.00      1.96 o
   7   3   3        0.81       -1.80      1.80 o
   8   3   3      155.60      164.15      6.25 o
   9   3   3        1.81       -2.59      2.59 o
  10   3   3      304.86      302.24     10.26 o
  11   3   3       51.67       53.85      6.46 o
  12   3   3        2.32        5.27      5.39 o
  13   3   3        0.30       -5.02      5.02 o
 -14   4   3        0.23        0.99      5.03 o
 -13   4   3        7.21       15.17      5.73 o
 -12   4   3        0.00       -2.60      4.19 o
 -11   4   3       16.25       11.37      5.20 o
 -10   4   3       26.88       25.50      4.26 o
  -9   4   3       30.48       33.50      3.79 o
  -8   4   3      100.23      101.65      5.75 o
  -7   4   3       13.09       12.14      2.38 o
  -6   4   3        5.77        2.26      1.87 o
  -5   4   3      624.07      610.00      9.52 o
  -4   4   3      117.99      114.74      3.15 o
  -3   4   3      626.78      579.40     12.61 o
  -2   4   3     1689.87     1757.73     20.46 o
  -1   4   3      690.24      694.00      8.62 o
   0   4   3     3671.71     3855.39     42.24 o
   1   4   3       72.86       66.03      2.06 o
   2   4   3      129.76      121.77      3.39 o
   3   4   3       44.37       52.32      2.35 o
   4   4   3       35.84       47.35      2.40 o
   5   4   3       37.22       39.67      2.07 o
   6   4   3       33.27       30.05      2.66 o
   7   4   3      151.44      172.48      6.82 o
   8   4   3        0.97       -1.20      4.20 o
   9   4   3      378.52      370.02     11.13 o
  10   4   3       34.29       34.41      5.32 o
  11   4   3       36.46       36.38      6.03 o
  12   4   3       49.94       57.71      8.80 o
 -14   5   3       15.77       12.42      5.83 o
 -13   5   3       38.59       35.35      6.73 o
 -12   5   3       48.51       49.50      6.93 o
 -11   5   3      274.48      283.62     12.67 o
 -10   5   3        2.57        1.64      3.36 o
  -9   5   3       97.63       98.25      5.78 o
  -8   5   3       38.95       46.74      3.76 o
  -7   5   3       43.27       33.16      3.48 o
  -6   5   3       36.23       30.21      3.72 o
  -5   5   3       22.65       14.68      2.18 o
  -4   5   3        3.52       -0.31      1.51 o
  -3   5   3      223.33      213.38      4.79 o
  -2   5   3      407.89      452.49      7.07 o
  -1   5   3      307.34      283.30      5.55 o
   0   5   3     4926.74     5371.85     54.87 o
   1   5   3       19.58       22.97      2.06 o
   2   5   3      542.87      611.96      9.75 o
   3   5   3      359.68      370.96     10.37 o
   4   5   3        3.68        1.65      1.43 o
   5   5   3        8.03        7.50      1.62 o
   6   5   3        6.73       11.35      2.06 o
   7   5   3       24.28       22.65      3.49 o
   8   5   3       19.35       22.56      3.73 o
   9   5   3       10.13       14.88      5.30 o
  10   5   3        0.04        5.04      3.39 o
  11   5   3       60.40       70.96      7.60 o
  12   5   3        1.90        7.60      7.87 o
 -13   6   3       10.60        2.13      5.15 o
 -12   6   3       23.36       31.18      6.42 o
 -11   6   3       20.86       18.56      5.65 o
 -10   6   3       35.82       40.99      6.28 o
  -9   6   3       43.68       39.78      4.43 o
  -8   6   3        3.44        2.02      2.86 o
  -7   6   3      274.56      272.89      6.72 o
  -6   6   3       31.26       36.75      2.65 o
  -5   6   3       14.37       15.47      2.39 o
  -4   6   3        7.24       12.93      1.98 o
  -3   6   3       46.01       46.49      3.00 o
  -2   6   3        2.86        0.49      1.97 o
  -1   6   3       28.96       22.67      2.08 o
   0   6   3      107.21       86.14      3.08 o
   1   6   3       55.38       58.74      3.99 o
   2   6   3      118.29      109.27      3.99 o
   3   6   3       63.47       69.40      3.45 o
   4   6   3       33.58       37.16      3.04 o
   5   6   3       10.97       14.65      2.56 o
   6   6   3       34.48       33.98      2.95 o
   7   6   3      186.93      184.82      7.40 o
   8   6   3        9.13        7.61      3.18 o
   9   6   3        3.80       10.34      3.63 o
  10   6   3        5.68        4.60      3.68 o
  11   6   3       75.85       89.80      8.26 o
 -12   7   3        0.75       -2.45      4.79 o
 -11   7   3       11.17        8.71      7.14 o
 -10   7   3       23.19       24.69      5.89 o
  -9   7   3        3.97       -2.55      2.84 o
  -8   7   3        4.25        4.36      3.39 o
  -7   7   3      110.38      118.19      4.33 o
  -6   7   3      202.22      200.53      5.90 o
  -5   7   3      179.07      173.34      5.10 o
  -4   7   3      224.53      245.90      5.94 o
  -3   7   3      242.70      227.33      6.38 o
  -2   7   3     1255.27     1253.19     17.42 o
  -1   7   3      508.44      526.42      9.07 o
   0   7   3       76.71       75.72      4.12 o
   1   7   3       14.53       13.57      2.34 o
   2   7   3      101.29      120.20      4.52 o
   3   7   3        1.49        3.06      2.27 o
   4   7   3        3.72        2.99      1.97 o
   5   7   3        5.81        6.63      2.17 o
   6   7   3       43.73       45.33      3.45 o
   7   7   3       16.46       16.92      3.44 o
   8   7   3      100.75      109.76      6.52 o
   9   7   3       18.91       25.99      4.47 o
  10   7   3       60.02       61.49      7.25 o
  11   7   3        0.04        5.03      6.47 o
 -12   8   3       12.99       20.67     11.23 o
 -11   8   3       17.49       12.09      5.71 o
 -10   8   3        0.86       -0.50      3.81 o
  -9   8   3       13.36       17.41      4.35 o
  -8   8   3      130.27      134.94      7.35 o
  -7   8   3        0.08        2.53      2.58 o
  -6   8   3     1554.83     1631.29     26.29 o
  -5   8   3       63.81       62.42      3.67 o
  -4   8   3       17.02       25.38      3.07 o
  -3   8   3       25.71       25.13      2.66 o
  -2   8   3       22.17       20.85      2.49 o
  -1   8   3       82.41       84.06      3.51 o
   0   8   3       12.58       15.23      2.96 o
   1   8   3        4.96       13.63      3.16 o
   2   8   3      106.77      115.41      5.70 o
   3   8   3       50.40       51.00      4.69 o
   4   8   3       41.08       45.25      3.75 o
   5   8   3        1.28       -0.26      2.10 o
   6   8   3        9.89       15.89      3.46 o
   7   8   3      120.51      120.91      6.58 o
   8   8   3        9.94        8.95      3.17 o
   9   8   3       20.24       19.14      5.49 o
  10   8   3        0.67        4.19     15.12 o
 -10   9   3        1.58       -4.02      4.02 o
  -9   9   3       35.53       22.42      5.87 o
  -8   9   3       26.01       12.17      5.48 o
  -7   9   3       86.99       80.76      7.98 o
  -6   9   3      118.66      125.85      6.38 o
  -5   9   3      248.58      261.39     13.96 o
  -4   9   3      112.68      125.18      5.70 o
  -3   9   3      299.13      318.43      9.75 o
  -2   9   3        0.37       -1.49      2.44 o
  -1   9   3       27.65       31.82      3.27 o
   0   9   3       71.28       73.59      6.37 o
   1   9   3        0.00       -2.25      2.25 o
   2   9   3       22.51       19.87      3.65 o
   3   9   3       15.52       10.42      3.55 o
   4   9   3        0.07       -2.40      2.40 o
   5   9   3       35.12       42.71      4.65 o
   6   9   3       20.45       15.87      3.73 o
   7   9   3        8.28       10.54      3.81 o
   8   9   3        0.30       -3.44      3.44 o
  -9  10   3       71.26       74.97     10.52 o
  -8  10   3       17.76       25.11      8.13 o
  -7  10   3        5.68        3.66      5.53 o
  -6  10   3       21.43       13.41      7.13 o
  -5  10   3      143.40      149.39     12.10 o
  -4  10   3        0.09       -4.76      4.76 o
  -3  10   3      192.68      183.16     18.72 o
  -2  10   3       77.16       61.80      6.75 o
  -1  10   3      119.79      133.78      7.16 o
   0  10   3        8.13        7.29      3.55 o
   1  10   3       34.43       33.33     10.21 o
   2  10   3        7.71       10.10      4.23 o
   3  10   3        5.85        4.37      4.76 o
   4  10   3       25.77       13.45      3.85 o
   5  10   3       11.32       15.02      4.92 o
   6  10   3        0.06        3.75      4.34 o
   7  10   3        1.78       -2.40      4.20 o
  -7  11   3       57.72       59.66     13.38 o
  -6  11   3        2.46       -0.45      5.93 o
  -5  11   3       68.42       91.04     10.90 o
  -4  11   3       18.93       11.05      6.39 o
  -3  11   3       23.60       15.06     12.89 o
  -2  11   3        8.98        2.60      5.59 o
  -1  11   3        1.48       -5.57      5.57 o
   0  11   3       11.59        3.86      9.43 o
   1  11   3       11.82        7.47      5.85 o
   2  11   3        2.32        2.48      4.41 o
   3  11   3       25.87       22.57      5.65 o
   4  11   3        5.95        4.08      4.40 o
   5  11   3        1.76       -0.65      4.22 o
  -4  12   3        0.77        4.38     11.15 o
  -3  12   3       16.05        9.59      6.26 o
  -2  12   3        7.70       10.53      6.45 o
  -1  12   3       99.69      111.45     11.62 o
   0  12   3        5.23       12.01      6.52 o
   1  12   3        9.34        9.23      6.12 o
   2  12   3        7.21       -5.91      6.44 o
 -14   0   4        1.14        4.57      6.27 o
 -12   0   4        1.53        4.12      5.15 o
 -10   0   4      475.08      437.12     14.00 o
  -8   0   4      628.86      563.98     15.43 o
  -6   0   4        4.72       20.60      3.04 o
  -4   0   4      434.58      382.19      8.51 o
  -2   0   4       42.31       38.89      1.81 o
   0   0   4      174.64      152.58      2.54 o
   2   0   4      327.08      370.67      6.92 o
   4   0   4      222.04      221.66      6.01 o
   6   0   4      774.07      765.73     17.66 o
   8   0   4      175.62      173.57     10.88 o
  10   0   4       70.70       60.02      7.53 o
  12   0   4        0.32       -1.12      5.96 o
 -15   1   4       22.21       32.20      7.05 o
 -14   1   4       11.65        2.43      4.19 o
 -13   1   4       21.92       11.76      4.48 o
 -12   1   4       34.07       40.47      5.17 o
 -11   1   4      133.78      101.86      7.61 o
 -10   1   4        1.54        1.14      2.24 o
  -9   1   4      429.13      450.40      9.10 o
  -8   1   4     1500.34     1506.00     22.52 o
  -7   1   4      307.94      264.64      6.60 o
  -6   1   4     2812.98     2892.09     32.95 o
  -5   1   4       80.81       89.43      3.02 o
  -4   1   4        0.27        1.09      1.12 o
  -3   1   4     1634.26     1582.60     20.75 o
  -2   1   4      496.79      488.94      5.74 o
  -1   1   4     1704.68     1482.40     12.51 o
   0   1   4       70.31       60.62      1.22 o
   1   1   4      280.53      273.07      3.45 o
   2   1   4       55.76       66.57      2.40 o
   3   1   4       63.93       69.85      2.01 o
   4   1   4      414.05      450.13      6.87 o
   5   1   4        5.78        7.39      1.70 o
   6   1   4      262.82      277.69      6.69 o
   7   1   4      114.44       95.16      7.65 o
   8   1   4       61.21       60.00      4.52 o
   9   1   4        0.85       -0.05      2.76 o
  10   1   4       64.96       73.27      7.96 o
  11   1   4       13.32        9.80      4.26 o
  12   1   4        2.68       14.21      6.05 o
  13   1   4       43.26       55.79      8.86 o
 -15   2   4       44.38       35.49      8.66 o
 -14   2   4       34.41       47.16      7.00 o
 -13   2   4        0.00       -0.15      3.86 o
 -12   2   4       54.04       40.70      7.06 o
 -11   2   4       33.57       35.58      3.56 o
 -10   2   4       94.96      102.37      4.12 o
  -9   2   4        2.80        1.12      1.94 o
  -8   2   4      766.49      745.90     11.23 o
  -7   2   4      357.65      380.60      6.86 o
  -6   2   4     1588.82     1678.20     21.86 o
  -5   2   4      103.32       96.18      3.42 o
  -4   2   4       60.90       61.85      2.29 o
  -3   2   4      419.24      430.95      6.15 o
  -2   2   4     1624.40     1620.31     16.71 o
  -1   2   4      148.92      149.72      2.30 o
   0   2   4       27.77       30.24      1.28 o
   1   2   4     2389.59     2423.75     27.48 o
   2   2   4       10.91        7.25      1.34 o
   3   2   4      738.56      814.49     11.24 o
   4   2   4      187.92      201.65      4.29 o
   5   2   4      157.24      158.44      4.19 o
   6   2   4      427.01      427.22      8.56 o
   7   2   4      210.97      204.86      6.25 o
   8   2   4       24.80       22.41      3.43 o
   9   2   4      110.24      104.27      5.72 o
  10   2   4       11.14        8.20      3.69 o
  11   2   4       19.35       37.27      8.41 o
  12   2   4       14.46       19.97      6.52 o
 -15   3   4       32.30       41.44      7.46 o
 -14   3   4        0.00        1.42      4.89 o
 -13   3   4        2.42       10.18      5.11 o
 -12   3   4        0.49       -0.67      3.46 o
 -11   3   4       50.57       52.82      4.95 o
 -10   3   4      153.41      155.40      5.32 o
  -9   3   4        2.89       -1.09      2.16 o
  -8   3   4      103.73      100.03      3.61 o
  -7   3   4       69.04       62.46      3.61 o
  -6   3   4      126.42      135.89      4.21 o
  -5   3   4      241.79      235.84      5.78 o
  -4   3   4       84.64       92.22      3.00 o
  -3   3   4     1565.85     1460.87     17.44 o
  -2   3   4       28.77       23.74      1.30 o
  -1   3   4       38.03       24.07      1.07 o
   0   3   4     1310.69     1305.77     13.07 o
   1   3   4      109.31       95.25      2.96 o
   2   3   4        1.72       -0.49      0.98 o
   3   3   4      158.12      149.40      3.31 o
   4   3   4       10.48       15.58      1.68 o
   5   3   4      161.19      186.03      4.82 o
   6   3   4      101.24      104.22      4.04 o
   7   3   4      124.77      119.63      4.75 o
   8   3   4       86.29       81.44      6.24 o
   9   3   4      207.28      195.57      8.00 o
  10   3   4       20.20       18.42      4.85 o
  11   3   4       12.76       21.62      8.12 o
  12   3   4      230.60      247.70     15.01 o
 -14   4   4        7.45       -0.69      4.88 o
 -13   4   4      117.14      126.05      9.77 o
 -12   4   4       69.03       54.82      7.14 o
 -11   4   4        0.37       -0.81      3.14 o
 -10   4   4       51.00       43.35      4.53 o
  -9   4   4       30.96       29.07      4.29 o
  -8   4   4       57.19       64.84      4.16 o
  -7   4   4      227.56      239.32      7.68 o
  -6   4   4       40.24       43.30      2.64 o
  -5   4   4        8.20       11.12      1.57 o
  -4   4   4        5.02        8.07      1.56 o
  -3   4   4        2.28        1.62      1.12 o
  -2   4   4      808.29      916.66     11.23 o
  -1   4   4     1808.39     1887.95     18.55 o
   0   4   4     1644.53     1680.36     18.51 o
   1   4   4     3259.73     3521.93     38.87 o
   2   4   4      557.02      568.59      8.35 o
   3   4   4       89.48       97.90      2.46 o
   4   4   4      207.73      224.95      5.12 o
   5   4   4       34.93       38.38      2.09 o
   6   4   4       27.40       29.30      2.59 o
   7   4   4        0.16       -2.33      2.33 o
   8   4   4      149.24      148.49      6.70 o
   9   4   4       12.61        9.98      3.48 o
  10   4   4        6.27        4.35      4.47 o
  11   4   4       35.26       33.00     12.46 o
  12   4   4       17.55       20.28      8.32 o
 -14   5   4        0.12        1.37      6.31 o
 -13   5   4       11.66       10.28      5.49 o
 -12   5   4        0.01       -0.06      4.41 o
 -11   5   4       16.43       21.42      5.49 o
 -10   5   4      155.89      157.27      7.89 o
  -9   5   4       10.14        6.24      2.86 o
  -8   5   4       97.10      103.50      4.96 o
  -7   5   4       39.27       40.97      2.91 o
  -6   5   4       75.76       80.77      3.18 o
  -5   5   4        3.21        4.36      1.54 o
  -4   5   4      858.50      771.24     11.74 o
  -3   5   4     1632.69     1679.80     23.07 o
  -2   5   4       15.91       13.29      1.79 o
  -1   5   4        2.21        5.14      1.04 o
   0   5   4      149.90      141.33      3.57 o
   1   5   4      154.96      160.37      3.48 o
   2   5   4       95.51      103.74      3.04 o
   3   5   4       13.14       13.97      1.77 o
   4   5   4        0.08       -0.85      1.41 o
   5   5   4        6.38        5.91      1.53 o
   6   5   4       20.84       22.84      2.58 o
   7   5   4       12.29        8.74      2.96 o
   8   5   4        9.18       15.27      4.38 o
   9   5   4       68.54       68.93      5.45 o
  10   5   4        4.11        8.01      3.69 o
  11   5   4       60.20       65.55      8.90 o
 -13   6   4       16.42        4.18      5.75 o
 -12   6   4       14.27        6.06      4.99 o
 -11   6   4        0.17        3.02      4.87 o
 -10   6   4       50.76       41.99      6.34 o
  -9   6   4       92.07       98.93      8.01 o
  -8   6   4       28.59       28.31      3.38 o
  -7   6   4       15.02       16.85      2.36 o
  -6   6   4       13.46       12.40      2.20 o
  -5   6   4       26.25       23.58      2.46 o
  -4   6   4       20.04       23.02      2.33 o
  -3   6   4      368.48      368.04      7.13 o
  -2   6   4      257.55      255.40      6.44 o
  -1   6   4      125.56      123.93      3.49 o
   0   6   4       17.69       21.91      1.94 o
   1   6   4       82.56       75.34      4.23 o
   2   6   4        3.94        4.85      1.34 o
   3   6   4       57.18       57.61      2.78 o
   4   6   4       22.67       22.75      3.36 o
   5   6   4       50.12       49.09      2.65 o
   6   6   4       24.54       30.79      2.70 o
   7   6   4      121.74      135.25      6.33 o
   8   6   4      140.64      140.86      6.83 o
   9   6   4       11.24       12.52      3.78 o
  10   6   4        6.99        8.74      3.96 o
  11   6   4       51.88       47.06      6.95 o
 -13   7   4        0.47        0.97      6.66 o
 -12   7   4      133.24      127.10     10.32 o
 -11   7   4        4.78       -1.16      4.88 o
 -10   7   4      153.75      170.39      8.22 o
  -9   7   4        1.77       -3.02      3.02 o
  -8   7   4        6.19        6.09      2.96 o
  -7   7   4       10.69        5.86      2.63 o
  -6   7   4       36.43       35.89      3.12 o
  -5   7   4       44.68       47.63      3.19 o
  -4   7   4       69.89       61.34      3.34 o
  -3   7   4      144.00      151.80      4.69 o
  -2   7   4       53.62       55.28      3.03 o
  -1   7   4       47.50       56.65      2.97 o
   0   7   4      115.88      117.35      7.83 o
   1   7   4        8.13        4.85      1.87 o
   2   7   4       84.98       93.58      4.12 o
   3   7   4      123.80      126.56      4.00 o
   4   7   4       21.83       14.44      2.28 o
   5   7   4       15.88       19.51      2.41 o
   6   7   4       19.66       14.55      4.93 o
   7   7   4       13.45       11.89      3.84 o
   8   7   4        0.84       -2.60      3.25 o
   9   7   4       45.74       46.24      5.17 o
  10   7   4        6.35        6.63      5.10 o
 -12   8   4       24.23       24.02      8.23 o
 -11   8   4        1.25        5.94      5.18 o
 -10   8   4      242.69      223.36     10.59 o
  -9   8   4      446.77      475.96     14.07 o
  -8   8   4      177.12      170.59      8.29 o
  -7   8   4        1.70        0.21      2.44 o
  -6   8   4      111.19      102.41      4.40 o
  -5   8   4      194.35      172.48      5.89 o
  -4   8   4      523.54      521.87     11.55 o
  -3   8   4      264.72      252.57      7.46 o
  -2   8   4        1.72        2.70      2.25 o
  -1   8   4       54.66       50.03      4.86 o
   0   8   4        9.84        8.32      3.17 o
   1   8   4        0.81        4.59      2.64 o
   2   8   4       13.74       21.51      3.72 o
   3   8   4        0.50       -3.34      3.34 o
   4   8   4        0.29        1.04      2.94 o
   5   8   4       68.91       52.59      6.07 o
   6   8   4        2.07       -1.64      2.71 o
   7   8   4       37.75       29.52      3.68 o
   8   8   4        9.83        3.57      4.32 o
   9   8   4        7.03        4.25      4.94 o
 -11   9   4        4.11       -0.07      6.55 o
 -10   9   4        0.17       -3.95      4.13 o
  -9   9   4      118.98      135.57     10.12 o
  -8   9   4      243.88      268.77     12.80 o
  -7   9   4      105.87      118.29      9.18 o
  -6   9   4      182.16      176.60      6.91 o
  -5   9   4      335.64      333.26     10.47 o
  -4   9   4       83.98       86.67      5.65 o
  -3   9   4      108.24      106.20      6.78 o
  -2   9   4      104.70       98.09      4.87 o
  -1   9   4       14.64       14.02      3.08 o
   0   9   4        7.76        5.98      3.44 o
   1   9   4      278.79      316.64     10.06 o
   2   9   4       95.98       86.28      5.77 o
   3   9   4       96.04       97.42      6.61 o
   4   9   4        9.09        8.23      4.03 o
   5   9   4        6.59       10.85      3.44 o
   6   9   4        2.85       -2.59      2.95 o
   7   9   4       13.05       13.06      3.93 o
   8   9   4       11.13       10.49      5.04 o
  -9  10   4        8.56       19.78      9.41 o
  -8  10   4        7.19       16.55      6.88 o
  -7  10   4       71.66       51.41      9.62 o
  -6  10   4       15.46       11.63      6.24 o
  -5  10   4       58.58       41.81      7.98 o
  -4  10   4       10.97        8.03      7.06 o
  -3  10   4        0.29        2.74      4.30 o
  -2  10   4        1.07        3.24      4.12 o
  -1  10   4        6.99        4.44      5.37 o
   0  10   4       43.36       42.57      6.02 o
   1  10   4        0.48       -0.36      3.85 o
   2  10   4        0.20       -3.83      3.83 o
   3  10   4        3.76       -0.29      3.81 o
   4  10   4        4.59        8.44      3.40 o
   5  10   4       25.96       29.67      4.54 o
   6  10   4       68.77       71.61      7.38 o
  -7  11   4       27.33       19.78      7.43 o
  -6  11   4       13.34       14.99      6.93 o
  -5  11   4        4.29        3.76      5.67 o
  -4  11   4       44.60       40.73      8.48 o
  -3  11   4        5.18       13.87      8.06 o
  -2  11   4        0.44       -4.74      4.74 o
  -1  11   4       42.55       51.91      8.16 o
   0  11   4        0.35       -0.05      4.43 o
   1  11   4       14.93       10.95      5.04 o
   2  11   4        5.24       -2.27      6.31 o
   3  11   4        8.92        8.62      4.86 o
   4  11   4        9.85       11.63      7.24 o
  -3  12   4        4.98       -1.81      5.82 o
  -2  12   4        4.37        5.05      5.88 o
  -1  12   4        2.04       -1.40      5.60 o
   0  12   4      117.55      150.69     12.89 o
   1  12   4        1.03       -1.63      5.21 o
 -15   0   5       53.11       50.28      9.49 o
 -13   0   5       18.25       18.65     11.86 o
 -11   0   5      333.04      312.23     15.41 o
  -9   0   5     2954.66     3177.44     61.10 o
  -7   0   5      125.71      154.69      8.94 o
  -5   0   5     2889.15     2795.81     44.73 o
  -3   0   5        8.12        7.48      1.70 o
  -1   0   5      845.02      791.11      8.61 o
   1   0   5      285.59      279.15      4.90 o
   3   0   5     4823.40     5001.38    118.36 o
   5   0   5      141.58      134.89      7.84 o
   7   0   5       29.61       23.10      3.96 o
   9   0   5      311.58      318.20     21.13 o
  11   0   5        4.94       -2.70      5.65 o
 -15   1   5        0.75       -4.86      4.86 o
 -14   1   5        3.67        4.72      4.87 o
 -13   1   5        7.14        6.24      4.20 o
 -12   1   5        5.50        2.43      3.88 o
 -11   1   5      915.17      885.83     16.36 o
 -10   1   5      256.27      245.16     10.19 o
  -9   1   5     1317.69     1362.20     22.19 o
  -8   1   5      563.48      593.97      9.90 o
  -7   1   5      165.85      168.01      4.53 o
  -6   1   5       12.98        8.25      1.70 o
  -5   1   5       70.05       62.76      2.55 o
  -4   1   5      630.60      660.30     10.42 o
  -3   1   5      105.63       99.51      2.74 o
  -2   1   5     1748.43     1630.00     14.35 o
  -1   1   5       14.67       22.38      1.04 o
   0   1   5      165.10      163.86      2.35 o
   1   1   5     1221.60     1160.80     10.78 o
   2   1   5      508.28      500.03      5.63 o
   3   1   5        3.29        6.42      1.28 o
   4   1   5       29.26       23.08      2.03 o
   5   1   5      130.18      141.63      4.43 o
   6   1   5       64.74       69.73      3.27 o
   7   1   5      635.71      615.94     12.61 o
   8   1   5       19.70       17.43      3.11 o
   9   1   5      145.06      139.48     10.54 o
  10   1   5        5.80        3.66      3.24 o
  11   1   5        5.02       10.06      4.79 o
  12   1   5        0.30        5.03      6.78 o
 -15   2   5        0.03        0.05      5.27 o
 -14   2   5       23.61       22.51      5.40 o
 -13   2   5        4.25       13.84      4.65 o
 -12   2   5        0.76       -2.76      2.76 o
 -11   2   5      147.49      146.15      5.97 o
 -10   2   5       14.32       16.50      2.59 o
  -9   2   5      176.77      186.74      5.25 o
  -8   2   5      431.09      461.77      8.89 o
  -7   2   5      510.42      559.84      9.67 o
  -6   2   5       21.41       14.13      1.86 o
  -5   2   5        6.99        4.25      1.30 o
  -4   2   5      424.67      461.98      7.15 o
  -3   2   5       36.48       29.14      1.67 o
  -2   2   5       46.34       51.46      2.60 o
  -1   2   5       12.81       20.87      1.08 o
   0   2   5      449.91      480.54      5.23 o
   1   2   5      562.95      548.84      7.21 o
   2   2   5      105.03      126.21      2.83 o
   3   2   5       32.74       39.02      1.73 o
   4   2   5      267.34      284.41      6.39 o
   5   2   5      428.97      444.58      9.76 o
   6   2   5      497.48      475.23      8.88 o
   7   2   5        8.93       12.37      3.13 o
   8   2   5      140.24      132.75      6.49 o
   9   2   5      281.58      285.49     10.77 o
  10   2   5       31.62       26.73      6.20 o
  11   2   5       60.89       68.63      7.30 o
  12   2   5        1.93       -1.79      5.00 o
 -15   3   5       44.95       52.03      8.51 o
 -14   3   5        1.07        3.91      5.06 o
 -13   3   5        8.51        6.04      4.14 o
 -12   3   5       72.05       54.51      5.87 o
 -11   3   5        0.51        0.92      2.34 o
 -10   3   5       80.28       84.34      4.75 o
  -9   3   5       49.91       51.70      3.13 o
  -8   3   5      548.85      553.35     11.46 o
  -7   3   5       36.30       36.55      2.93 o
  -6   3   5      532.70      519.51      9.04 o
  -5   3   5       26.96       15.92      1.93 o
  -4   3   5      191.90      178.57      4.10 o
  -3   3   5      649.58      688.77      9.02 o
  -2   3   5      347.96      337.39      4.80 o
  -1   3   5       59.78       65.58      1.74 o
   0   3   5       41.34       51.72      1.50 o
   1   3   5      145.97      164.75      4.35 o
   2   3   5      206.07      201.12      4.59 o
   3   3   5        1.43        0.94      1.51 o
   4   3   5      538.55      552.47      8.79 o
   5   3   5       21.37       22.48      1.95 o
   6   3   5        5.38        5.42      1.89 o
   7   3   5       15.17       16.80      3.04 o
   8   3   5       52.59       53.08      4.49 o
   9   3   5      146.71      141.46      8.25 o
  10   3   5        0.73       -0.60      4.59 o
  11   3   5        0.74       -5.79      5.79 o
  12   3   5        8.54       10.70      5.65 o
 -15   4   5        0.52       -5.91      7.71 o
 -14   4   5        2.33        4.35      5.38 o
 -13   4   5        5.32        2.14      4.54 o
 -12   4   5        8.29        6.01      3.91 o
 -11   4   5       53.89       64.98      6.44 o
 -10   4   5      311.53      324.56     10.09 o
  -9   4   5       27.38       29.59      3.37 o
  -8   4   5       33.27       32.68      3.12 o
  -7   4   5       41.55       39.39      3.02 o
  -6   4   5      677.92      704.75     13.90 o
  -5   4   5      125.48      145.22      4.24 o
  -4   4   5      343.93      348.78      6.68 o
  -3   4   5     3615.37     3738.64     39.30 o
  -2   4   5      426.40      474.37      5.89 o
  -1   4   5      101.17      103.03      2.62 o
   0   4   5      214.65      215.66      3.72 o
   1   4   5        4.67        7.66      1.80 o
   2   4   5      696.77      681.68     12.79 o
   3   4   5      215.35      222.23      6.46 o
   4   4   5      238.92      228.30      4.45 o
   5   4   5        2.24       -0.20      1.46 o
   6   4   5       28.93       33.11      2.66 o
   7   4   5        0.00       -2.43      2.52 o
   8   4   5      437.14      391.96     11.10 o
   9   4   5       28.90       33.97      4.43 o
  10   4   5      101.76      101.22      7.45 o
  11   4   5       10.67       11.34      6.16 o
 -14   5   5        5.32        1.78      4.99 o
 -13   5   5       11.63        9.67      5.55 o
 -12   5   5       52.88       42.32      7.17 o
 -11   5   5       36.97       32.14      4.77 o
 -10   5   5      112.36      102.65      6.81 o
  -9   5   5        0.88       -3.03      3.03 o
  -8   5   5        4.17        7.76      2.46 o
  -7   5   5        0.79        3.67      1.69 o
  -6   5   5      156.96      156.74      4.46 o
  -5   5   5      223.98      219.41      5.55 o
  -4   5   5        0.20       -1.44      1.44 o
  -3   5   5      636.59      664.54      9.86 o
  -2   5   5      165.14      181.06      3.93 o
  -1   5   5       50.61       53.84      2.15 o
   0   5   5      196.13      211.14      4.75 o
   1   5   5      702.42      684.51     10.10 o
   2   5   5      558.98      558.75      8.25 o
   3   5   5      401.44      433.26      6.99 o
   4   5   5      195.02      190.07      3.98 o
   5   5   5       14.77       18.02      1.87 o
   6   5   5      139.40      133.73      5.54 o
   7   5   5       80.49       81.23      4.92 o
   8   5   5      368.73      410.23     11.46 o
   9   5   5      156.80      147.54      7.31 o
  10   5   5       10.18       11.62      5.00 o
  11   5   5        3.89        3.53      4.84 o
 -13   6   5        5.95       -2.74      4.93 o
 -12   6   5       25.78       27.71      6.24 o
 -11   6   5        7.60       14.38      6.48 o
 -10   6   5       17.42       14.35      4.12 o
  -9   6   5        6.00        3.29      3.22 o
  -8   6   5        6.65        4.36      2.83 o
  -7   6   5        1.10        3.80      1.94 o
  -6   6   5        2.83        1.66      1.95 o
  -5   6   5       54.84       55.55      3.03 o
  -4   6   5       69.60       70.54      3.19 o
  -3   6   5       58.90       63.42      3.17 o
  -2   6   5      307.10      339.88      5.95 o
  -1   6   5       74.35       84.54      3.37 o
   0   6   5      299.11      313.16      6.40 o
   1   6   5       66.43       73.97      3.87 o
   2   6   5        7.89        6.42      1.50 o
   3   6   5       55.23       58.89      2.58 o
   4   6   5       19.28       23.94      2.15 o
   5   6   5      183.02      187.17      5.58 o
   6   6   5       43.86       48.78      3.74 o
   7   6   5       14.34       10.97      3.58 o
   8   6   5      135.42      128.49      6.48 o
   9   6   5       47.16       54.00      5.10 o
  10   6   5      103.50      100.89      6.91 o
 -13   7   5        3.46        4.84      5.43 o
 -12   7   5      123.03      116.56     10.09 o
 -11   7   5       61.40       67.28      6.61 o
 -10   7   5      245.09      233.95      9.03 o
  -9   7   5       72.63       77.76      5.24 o
  -8   7   5      149.50      179.82      6.09 o
  -7   7   5       10.46       11.69      2.61 o
  -6   7   5        0.73       -2.51      2.73 o
  -5   7   5       32.09       33.47      2.76 o
  -4   7   5       29.06       32.37      2.87 o
  -3   7   5       44.02       37.86      2.57 o
  -2   7   5      271.69      289.82      6.37 o
  -1   7   5       63.71       58.87      3.23 o
   0   7   5        8.81        7.56      2.09 o
   1   7   5        1.69        0.07      1.81 o
   2   7   5       84.77       83.60      4.14 o
   3   7   5      139.11      137.67      4.94 o
   4   7   5      188.16      193.42      6.77 o
   5   7   5        0.91        1.33      2.19 o
   6   7   5       36.80       35.86      3.32 o
   7   7   5       25.12       24.30      3.75 o
   8   7   5        9.37        3.44      3.25 o
   9   7   5      209.82      232.18      9.32 o
 -12   8   5        4.25        5.31      8.10 o
 -11   8   5        4.89        6.20      5.27 o
 -10   8   5       31.65       39.79      9.26 o
  -9   8   5       24.46       30.40      6.86 o
  -8   8   5      149.68      150.74      7.94 o
  -7   8   5      176.61      194.43      6.06 o
  -6   8   5        1.76       -1.02      2.22 o
  -5   8   5        2.91        1.48      2.20 o
  -4   8   5       28.96       31.61      3.65 o
  -3   8   5        3.67        1.24      2.97 o
  -2   8   5      232.66      223.92      7.28 o
  -1   8   5        2.29        2.87      2.65 o
   0   8   5       17.29       27.88      3.43 o
   1   8   5      121.55      125.66     11.43 o
   2   8   5      528.76      480.45     12.66 o
   3   8   5      148.49      147.82      7.11 o
   4   8   5       66.29       62.92      5.49 o
   5   8   5       76.20       85.98      4.99 o
   6   8   5       55.61       52.03      4.50 o
   7   8   5        0.16        1.79      4.76 o
   8   8   5       37.02       44.53      4.94 o
 -11   9   5       26.42       14.28     12.61 o
 -10   9   5       13.19        3.56      5.49 o
  -9   9   5       58.91       46.52      9.10 o
  -8   9   5       35.58       38.18      6.19 o
  -7   9   5        2.94        7.45      3.81 o
  -6   9   5       78.53       76.54      5.64 o
  -5   9   5       10.31        5.68      3.62 o
  -4   9   5       16.51       16.74      3.83 o
  -3   9   5        7.45       10.26      3.70 o
  -2   9   5        2.21        5.02      2.73 o
  -1   9   5       18.27       16.81      4.42 o
   0   9   5        3.15        3.82      3.51 o
   1   9   5        3.62        1.19      3.10 o
   2   9   5       21.14       35.66      4.37 o
   3   9   5      132.90      115.06      7.68 o
   4   9   5       11.84        8.13      3.85 o
   5   9   5       10.33        5.17      3.42 o
   6   9   5       83.99       92.63      8.19 o
   7   9   5        1.14        3.83      2.95 o
  -9  10   5        7.49       16.31      7.31 o
  -8  10   5       15.42       18.54      7.34 o
  -7  10   5       33.59       41.31     15.17 o
  -6  10   5        8.00       11.68      7.00 o
  -5  10   5       11.74       15.62      6.02 o
  -4  10   5        4.95       -1.28      4.04 o
  -3  10   5        3.85        3.31      4.26 o
  -2  10   5       24.75       32.42      6.02 o
  -1  10   5        0.44       -0.39      3.82 o
   0  10   5        7.79        6.17      4.18 o
   1  10   5        0.08       -3.44      4.05 o
   2  10   5        7.67        8.78      5.62 o
   3  10   5        1.97        0.64      4.04 o
   4  10   5        4.82        3.67      3.40 o
   5  10   5        6.09        0.45      3.24 o
   6  10   5        9.10       10.14      3.75 o
  -7  11   5       31.23       41.71      8.66 o
  -6  11   5        9.63       10.83      6.39 o
  -5  11   5       24.69       37.29      8.29 o
  -4  11   5        4.17        6.51      6.57 o
  -3  11   5        4.95        5.46      5.86 o
  -2  11   5       20.69       21.90      6.73 o
  -1  11   5        1.14        1.18      7.34 o
   0  11   5       41.56       48.36      6.87 o
   1  11   5        7.60        8.27      4.71 o
   2  11   5       16.99       13.88      5.26 o
   3  11   5       95.03       88.60      8.10 o
   4  11   5        2.82        5.50      5.61 o
 -14   0   6       59.27       58.93      9.29 o
 -12   0   6      959.04      961.16     31.39 o
 -10   0   6      445.50      406.97     14.02 o
  -8   0   6     1649.61     1705.14     35.57 o
  -6   0   6      670.47      784.46     16.03 o
  -4   0   6     1368.59     1419.40     24.70 o
  -2   0   6      245.90      248.52      5.29 o
   0   0   6       13.83        8.73      1.18 o
   2   0   6     8689.25     9184.94    113.32 o
   4   0   6      302.02      277.63     10.27 o
   6   0   6      181.33      194.75     10.15 o
   8   0   6        1.07        3.42      3.98 o
  10   0   6        4.24        1.03      4.61 o
  12   0   6        5.61       -5.42      6.69 o
 -15   1   6        0.55        1.17      4.51 o
 -14   1   6        8.64        6.16      4.75 o
 -13   1   6        9.24       13.42      4.93 o
 -12   1   6       23.10       17.53      3.97 o
 -11   1   6      319.60      317.08      8.86 o
 -10   1   6       53.57       44.01      3.63 o
  -9   1   6      359.53      366.01      7.69 o
  -8   1   6      203.61      182.48      5.19 o
  -7   1   6      353.97      384.80      7.21 o
  -6   1   6       54.99       53.42      2.72 o
  -5   1   6      132.71      154.12      4.29 o
  -4   1   6       90.17       78.37      2.76 o
  -3   1   6      124.86      114.76      2.62 o
  -2   1   6      748.87      754.75      7.63 o
  -1   1   6      152.71      167.35      2.45 o
   0   1   6      558.34      539.26      5.22 o
   1   1   6     1255.32     1379.97     12.28 o
   2   1   6      544.97      538.11      6.20 o
   3   1   6      265.39      268.88      4.32 o
   4   1   6       10.68       13.76      1.84 o
   5   1   6       14.67       19.69      2.07 o
   6   1   6      188.48      189.72      5.61 o
   7   1   6        3.41        2.98      2.50 o
   8   1   6       96.68       91.20      7.07 o
   9   1   6       72.95       73.26      5.67 o
  10   1   6       11.18       10.38      3.64 o
  11   1   6        0.12        4.33      5.94 o
 -15   2   6        8.66        1.68      5.52 o
 -14   2   6       32.62       25.88      5.37 o
 -13   2   6       15.09       16.56      4.90 o
 -12   2   6       58.77       57.62      4.97 o
 -11   2   6      154.65      148.10      6.69 o
 -10   2   6       27.48       27.18      3.03 o
  -9   2   6      267.82      268.61      6.97 o
  -8   2   6      395.08      398.04      7.70 o
  -7   2   6     1064.68     1000.00     14.02 o
  -6   2   6      309.05      316.03      6.20 o
  -5   2   6       38.46       36.01      2.05 o
  -4   2   6      120.51      131.37      3.43 o
  -3   2   6     1473.95     1520.25     21.85 o
  -2   2   6     1542.64     1555.41     14.76 o
  -1   2   6       89.50       89.97      2.12 o
   0   2   6      609.62      633.54      6.67 o
   1   2   6        0.17       -0.41      0.79 o
   2   2   6       22.54       32.63      1.52 o
   3   2   6       21.93       28.53      1.62 o
   4   2   6      175.19      176.97      3.47 o
   5   2   6      129.44      129.56      3.92 o
   6   2   6       76.33       65.91      3.76 o
   7   2   6        6.61        6.03      2.64 o
   8   2   6        4.85        6.91      3.10 o
   9   2   6      178.62      173.07      7.86 o
  10   2   6        0.71       -0.93      5.08 o
  11   2   6        9.93        8.07      4.84 o
 -15   3   6        7.11        9.15      6.95 o
 -14   3   6       24.48       18.20      5.31 o
 -13   3   6        1.75       -2.85      4.01 o
 -12   3   6       40.22       34.97      7.89 o
 -11   3   6       55.33       46.87      4.73 o
 -10   3   6       15.43       10.72      2.72 o
  -9   3   6      221.59      248.96      8.22 o
  -8   3   6      208.33      215.97      5.98 o
  -7   3   6        4.36        2.32      1.89 o
  -6   3   6     1692.61     1656.54     19.53 o
  -5   3   6      421.08      453.82      7.19 o
  -4   3   6      549.52      518.14      8.12 o
  -3   3   6      202.20      231.18      5.46 o
  -2   3   6      537.99      590.19      7.44 o
  -1   3   6      339.01      293.01      4.55 o
   0   3   6       88.87       76.00      1.88 o
   1   3   6     1461.73     1516.17     17.91 o
   2   3   6        8.38        8.16      1.58 o
   3   3   6      906.27      948.32     11.77 o
   4   3   6      206.59      195.40      4.28 o
   5   3   6      228.33      226.72      5.80 o
   6   3   6       12.15       14.06      2.44 o
   7   3   6      423.37      422.35     10.94 o
   8   3   6       21.47       31.69      4.91 o
   9   3   6      136.41      156.13     15.69 o
  10   3   6       11.90        2.84      4.67 o
  11   3   6        3.93       -1.50      4.19 o
 -15   4   6        0.26        0.77      5.41 o
 -14   4   6        0.12       -0.42      5.26 o
 -13   4   6        0.17        0.41      4.02 o
 -12   4   6       19.11       12.06      4.33 o
 -11   4   6       53.84       57.18      5.47 o
 -10   4   6       21.56       20.08      3.97 o
  -9   4   6        0.98        6.53      2.53 o
  -8   4   6       61.68       56.91      3.74 o
  -7   4   6      206.51      193.94      5.78 o
  -6   4   6      209.53      219.24      5.67 o
  -5   4   6      147.98      137.30      4.11 o
  -4   4   6        3.52        3.79      1.47 o
  -3   4   6       18.22       14.50      1.70 o
  -2   4   6      281.27      312.20      5.14 o
  -1   4   6      144.03      119.89      2.82 o
   0   4   6       99.05      121.07      2.77 o
   1   4   6       92.53       94.76      3.87 o
   2   4   6       56.05       66.25      2.86 o
   3   4   6       36.90       37.62      2.54 o
   4   4   6        2.06        5.01      1.45 o
   5   4   6        1.45        0.70      1.47 o
   6   4   6       73.98       72.05      5.04 o
   7   4   6      817.00      840.84     17.54 o
   8   4   6      393.31      420.80     11.60 o
   9   4   6      163.65      176.10     11.01 o
  10   4   6       25.01       28.43      7.08 o
  11   4   6        6.15       14.04      9.09 o
 -14   5   6        0.00        2.25      5.45 o
 -13   5   6       19.89       17.51      7.66 o
 -12   5   6        7.83        8.12      4.22 o
 -11   5   6        5.28        3.56      3.63 o
 -10   5   6       33.72       31.06      4.93 o
  -9   5   6       26.84       28.92      4.19 o
  -8   5   6      164.40      148.19      5.38 o
  -7   5   6      363.87      369.08      7.36 o
  -6   5   6        8.34        6.22      1.92 o
  -5   5   6     1087.69     1121.86     15.31 o
  -4   5   6      451.81      444.93      7.87 o
  -3   5   6      603.01      649.17      9.33 o
  -2   5   6      132.33      131.69      4.20 o
  -1   5   6      387.44      391.58      6.10 o
   0   5   6       54.29       71.95      2.99 o
   1   5   6      499.04      495.14      7.97 o
   2   5   6       54.73       57.67      3.86 o
   3   5   6      162.85      163.09      5.53 o
   4   5   6       11.63       13.49      1.73 o
   5   5   6       97.09       87.30      3.33 o
   6   5   6      600.37      611.03     10.81 o
   7   5   6        0.54        2.37      2.61 o
   8   5   6        0.10       -0.64      2.89 o
   9   5   6        0.83       -2.10      3.36 o
  10   5   6       18.19       17.67      4.84 o
 -13   6   6        1.47        2.37      5.14 o
 -12   6   6       13.05        4.43      5.09 o
 -11   6   6       67.23       76.83      6.85 o
 -10   6   6        8.64       12.86      4.30 o
  -9   6   6      135.03      145.23      6.28 o
  -8   6   6      221.60      225.61      6.84 o
  -7   6   6      187.69      185.75      5.39 o
  -6   6   6        7.67        6.84      2.09 o
  -5   6   6      124.27      121.94      4.18 o
  -4   6   6      141.92      157.86      4.55 o
  -3   6   6        4.73        1.98      1.39 o
  -2   6   6       37.69       36.52      2.33 o
  -1   6   6       68.87       69.75      2.70 o
   0   6   6      606.20      656.33     10.66 o
   1   6   6       23.08       29.98      3.17 o
   2   6   6       85.50       97.03      3.18 o
   3   6   6       76.82       77.56      2.97 o
   4   6   6      112.20      108.16      3.77 o
   5   6   6        0.31       -1.37      2.28 o
   6   6   6      493.39      499.49     10.85 o
   7   6   6        3.29        1.03      2.74 o
   8   6   6        7.20       11.22      3.39 o
   9   6   6       28.50       30.07      4.57 o
  10   6   6        1.66       -1.30      5.47 o
 -13   7   6       47.76       62.94      8.58 o
 -12   7   6        3.83        2.01      4.13 o
 -11   7   6        2.60       -3.42      3.81 o
 -10   7   6       10.44       17.56      4.26 o
  -9   7   6      396.22      419.29     11.49 o
  -8   7   6       28.99       37.46      3.65 o
  -7   7   6       39.29       41.65      3.67 o
  -6   7   6       23.94       21.73      3.47 o
  -5   7   6       19.15       10.01      2.44 o
  -4   7   6        0.89        2.24      2.16 o
  -3   7   6      134.14      141.69      4.00 o
  -2   7   6       40.66       52.11      4.24 o
  -1   7   6        0.06        1.68      2.29 o
   0   7   6       22.90       16.49      2.92 o
   1   7   6      144.53      159.67      5.44 o
   2   7   6       29.63       28.79      3.57 o
   3   7   6        4.65        0.44      1.98 o
   4   7   6       24.91       24.00      3.56 o
   5   7   6       30.72       34.80      3.70 o
   6   7   6       78.54       81.39      5.33 o
   7   7   6        2.15        0.88      2.81 o
   8   7   6        5.67        0.79      3.25 o
   9   7   6       26.86       25.66      4.32 o
 -12   8   6        1.84        3.19     11.66 o
 -11   8   6      127.24      150.23      8.30 o
 -10   8   6        1.60        1.87      3.70 o
  -9   8   6       24.26       26.81      5.17 o
  -8   8   6       79.52       86.45      5.20 o
  -7   8   6       79.39       77.25      4.67 o
  -6   8   6        0.22       -2.83      2.83 o
  -5   8   6       79.60       75.38      4.45 o
  -4   8   6       10.09        9.14      2.24 o
  -3   8   6        6.91       10.02      3.24 o
  -2   8   6        3.07        3.34      2.60 o
  -1   8   6      133.42      126.83      6.41 o
   0   8   6        0.13       -1.61      2.75 o
   1   8   6      135.95      122.43      7.57 o
   2   8   6      250.59      257.40     12.96 o
   3   8   6      141.58      129.61      7.82 o
   4   8   6       87.59       80.31      6.24 o
   5   8   6       10.09       13.22      2.95 o
   6   8   6       14.86       11.16      2.70 o
   7   8   6       32.44       38.69      5.80 o
   8   8   6        2.46       -0.80      3.36 o
 -10   9   6       82.28       89.58      9.40 o
  -9   9   6       50.74       55.43      8.59 o
  -8   9   6       65.07       61.26      6.15 o
  -7   9   6       57.81       56.47      5.60 o
  -6   9   6        1.27       -0.42      2.59 o
  -5   9   6       28.68       29.54      3.96 o
  -4   9   6        4.11        3.45      3.43 o
  -3   9   6        1.20       -1.48      3.33 o
  -2   9   6        6.70        3.22      3.93 o
  -1   9   6       81.00       76.89      6.59 o
   0   9   6      116.87       97.75      7.21 o
   1   9   6       15.80       11.44      5.25 o
   2   9   6       49.90       45.42      6.82 o
   3   9   6      235.90      239.18     10.62 o
   4   9   6        2.88        5.38      4.02 o
   5   9   6        3.50       -1.18      2.76 o
   6   9   6        5.21        1.57      3.33 o
   7   9   6       52.89       43.99      9.65 o
  -9  10   6        0.05       10.71      7.00 o
  -8  10   6        7.55        0.08      5.57 o
  -7  10   6        0.44       -3.17      9.76 o
  -6  10   6        9.84        5.90      7.33 o
  -5  10   6        0.50        2.03      4.08 o
  -4  10   6       27.11       39.34      7.14 o
  -3  10   6        0.01       -3.60      3.75 o
  -2  10   6       37.88       43.01      6.14 o
  -1  10   6       23.48       35.44      5.70 o
   0  10   6        3.23       -0.46      4.03 o
   1  10   6        5.02       -0.84      3.95 o
   2  10   6       94.68      112.24      8.65 o
   3  10   6       10.58       16.77      7.74 o
   4  10   6        4.65        1.61      4.14 o
   5  10   6       14.34       12.22      4.25 o
  -6  11   6        4.82       -0.17      5.52 o
  -5  11   6        0.16        3.76      5.79 o
  -4  11   6       11.24        8.33      5.96 o
  -3  11   6       12.84       10.46      6.04 o
  -2  11   6        0.22        6.52      4.60 o
  -1  11   6       51.01       47.10      6.72 o
   0  11   6        9.53        2.74      4.65 o
   1  11   6        3.77        6.11      4.84 o
   2  11   6        1.67       -1.70      4.11 o
   3  11   6        0.87        5.30      4.82 o
 -15   0   7      173.69      168.21     24.78 o
 -13   0   7      127.03       99.04     11.54 o
 -11   0   7        6.04       12.71      4.99 o
  -9   0   7      213.12      224.43     15.57 o
  -7   0   7      362.37      369.57     12.68 o
  -5   0   7       16.33       18.07      2.98 o
  -3   0   7     2067.93     2196.82     29.66 o
  -1   0   7     6543.16     6779.03     65.77 o
   1   0   7       88.78       66.94      2.66 o
   3   0   7        3.74        5.91      1.61 o
   5   0   7       25.45       27.27      3.18 o
   7   0   7      209.23      203.83     11.44 o
   9   0   7        4.24        3.80      4.59 o
  11   0   7        1.96       -6.06      6.11 o
 -15   1   7       11.71        5.43      4.73 o
 -14   1   7      140.83      114.73      8.30 o
 -13   1   7       58.21       66.56      6.65 o
 -12   1   7      547.18      497.17     18.33 o
 -11   1   7      664.41      680.93     12.82 o
 -10   1   7      217.45      206.10     10.26 o
  -9   1   7      356.35      344.45      8.05 o
  -8   1   7       23.81       24.07      2.82 o
  -7   1   7      283.92      311.33      7.77 o
  -6   1   7      101.08      110.05      4.01 o
  -5   1   7     1844.20     1880.09     22.85 o
  -4   1   7      352.51      397.90      6.66 o
  -3   1   7      753.29      770.03      8.38 o
  -2   1   7      240.55      260.98      3.94 o
  -1   1   7        0.29        0.00      0.79 o
   0   1   7        0.00       -0.26      0.79 o
   1   1   7       96.86       88.79      2.10 o
   2   1   7       93.54       84.19      2.23 o
   3   1   7       58.03       65.33      2.27 o
   4   1   7       29.83       30.96      2.04 o
   5   1   7        4.11        4.64      1.90 o
   6   1   7      109.77      110.83      5.10 o
   7   1   7        0.16       -1.43      2.58 o
   8   1   7       39.99       44.19      4.72 o
   9   1   7       10.38        8.78      3.46 o
  10   1   7        1.62        3.55      3.92 o
  11   1   7        9.25        5.20     11.51 o
 -15   2   7       67.84       90.61     14.94 o
 -14   2   7        0.53       -2.68      4.13 o
 -13   2   7        8.74        7.26      4.43 o
 -12   2   7       72.83       75.09      5.97 o
 -11   2   7        7.50        2.88      3.00 o
 -10   2   7      360.45      368.17      9.33 o
  -9   2   7      232.31      224.72      8.60 o
  -8   2   7       53.83       50.19      3.43 o
  -7   2   7       20.94       21.61      2.80 o
  -6   2   7      359.80      391.07      7.72 o
  -5   2   7       37.24       48.02      2.37 o
  -4   2   7     1936.28     1946.26     20.92 o
  -3   2   7      222.52      211.34      3.61 o
  -2   2   7       47.75       58.52      1.84 o
  -1   2   7      353.52      363.98      4.84 o
   0   2   7       22.43       23.18      1.32 o
   1   2   7      522.60      517.52      6.73 o
   2   2   7       47.55       72.33      2.31 o
   3   2   7       12.09       13.12      1.44 o
   4   2   7        1.17        0.38      1.12 o
   5   2   7        2.92        1.30      1.57 o
   6   2   7        3.50        3.91      2.52 o
   7   2   7       65.13       75.82      5.23 o
   8   2   7        2.49       -0.92      2.78 o
   9   2   7        0.00       -3.10      3.10 o
  10   2   7        6.22       -3.14      3.89 o
  11   2   7       25.17       19.12      5.61 o
 -15   3   7        0.51        4.37      6.89 o
 -14   3   7       32.66       36.07      5.90 o
 -13   3   7        3.13       -1.52      6.93 o
 -12   3   7       11.12       10.61      4.34 o
 -11   3   7       29.61       23.53      5.02 o
 -10   3   7      413.49      369.38      8.59 o
  -9   3   7      151.10      161.55      5.62 o
  -8   3   7        6.64        7.82      2.24 o
  -7   3   7       62.06       62.13      3.17 o
  -6   3   7       80.06       79.69      3.31 o
  -5   3   7       17.91       26.13      2.48 o
  -4   3   7       84.79       83.53      3.13 o
  -3   3   7       20.89       30.03      2.29 o
  -2   3   7        7.53       11.17      1.35 o
  -1   3   7        5.80        3.56      1.05 o
   0   3   7      183.61      179.95      3.25 o
   1   3   7      103.03      113.53      3.42 o
   2   3   7      389.51      387.46      7.18 o
   3   3   7       24.17       31.57      2.11 o
   4   3   7       69.52       75.54      2.97 o
   5   3   7      241.11      257.00      5.30 o
   6   3   7        3.18        1.90      2.17 o
   7   3   7      279.94      285.99      9.65 o
   8   3   7        3.12        3.39      4.01 o
   9   3   7       68.20       64.80     10.25 o
  10   3   7        3.14        7.62      4.41 o
 -15   4   7       18.36        9.80     11.62 o
 -14   4   7        3.78        6.11      5.51 o
 -13   4   7       26.63       30.83      5.50 o
 -12   4   7       40.67       33.14      5.61 o
 -11   4   7      189.06      170.18      7.85 o
 -10   4   7      364.69      386.80     11.05 o
  -9   4   7       29.24       33.14      3.83 o
  -8   4   7        4.76        5.57      2.25 o
  -7   4   7       62.44       65.48      4.80 o
  -6   4   7      945.40      990.11     14.08 o
  -5   4   7      421.10      433.29      7.76 o
  -4   4   7       41.59       45.03      2.69 o
  -3   4   7       17.13       13.78      1.61 o
  -2   4   7      793.25      845.44     11.67 o
  -1   4   7        0.47       -1.00      1.05 o
   0   4   7       83.29       75.04      2.19 o
   1   4   7      933.51      904.81     13.31 o
   2   4   7       33.70       33.37      3.09 o
   3   4   7        2.97        6.71      1.86 o
   4   4   7       90.63       84.31      3.24 o
   5   4   7      272.31      280.66      6.01 o
   6   4   7        5.47        2.00      2.36 o
   7   4   7       14.27       11.04      3.16 o
   8   4   7       27.95       28.32      6.22 o
   9   4   7        0.40        3.33      8.60 o
  10   4   7       41.34       47.58      7.13 o
 -14   5   7       17.20       21.79      6.60 o
 -13   5   7        6.80        6.75      5.40 o
 -12   5   7        5.79        1.93      4.28 o
 -11   5   7      189.72      203.17      8.65 o
 -10   5   7        2.20        0.11      3.30 o
  -9   5   7       41.28       38.38      5.05 o
  -8   5   7       27.24       24.14      3.18 o
  -7   5   7       33.08       29.20      2.88 o
  -6   5   7      468.52      513.34      9.73 o
  -5   5   7      899.55      907.69     13.64 o
  -4   5   7       51.60       49.92      2.83 o
  -3   5   7       21.51       20.36      1.70 o
  -2   5   7       13.56        9.39      1.46 o
  -1   5   7        6.84        7.25      1.38 o
   0   5   7       86.38       86.98      3.15 o
   1   5   7        0.27       -0.61      2.01 o
   2   5   7      140.13      144.83      5.70 o
   3   5   7      345.04      340.96     10.08 o
   4   5   7      240.09      246.58      7.05 o
   5   5   7       74.90       72.95      3.83 o
   6   5   7      688.81      692.02     22.19 o
   7   5   7        4.54        6.85      2.78 o
   8   5   7       18.11       13.00      3.67 o
   9   5   7       53.47       58.48      5.72 o
  10   5   7        0.72       -4.12      7.89 o
 -13   6   7       48.48       49.96     10.65 o
 -12   6   7       14.05       14.17     10.20 o
 -11   6   7        5.31        7.22      4.18 o
 -10   6   7        4.31       -1.92      2.93 o
  -9   6   7      144.74      134.12      6.19 o
  -8   6   7      393.77      405.03      9.63 o
  -7   6   7       66.82       68.70      3.90 o
  -6   6   7        1.35        1.23      1.81 o
  -5   6   7      103.10      105.73      4.07 o
  -4   6   7      152.12      143.62      5.38 o
  -3   6   7        7.11        6.01      2.06 o
  -2   6   7      108.35      105.80      5.47 o
  -1   6   7       70.37       67.20      3.42 o
   0   6   7       15.99       18.76      2.60 o
   1   6   7       14.96       16.66      1.99 o
   2   6   7        5.95        5.82      1.61 o
   3   6   7       13.00       17.02      4.54 o
   4   6   7       12.38       18.07      2.59 o
   5   6   7       78.85       82.58      6.33 o
   6   6   7        0.03       -2.47      2.47 o
   7   6   7       27.40       19.43      3.30 o
   8   6   7        0.03       -3.00      5.03 o
   9   6   7        0.61       -0.30      3.31 o
 -13   7   7       24.80       38.03      8.70 o
 -12   7   7        0.22        5.73      4.40 o
 -11   7   7       38.51       43.78      5.99 o
 -10   7   7       13.14        6.00      3.54 o
  -9   7   7       38.00       48.63      4.98 o
  -8   7   7      197.45      204.13      7.48 o
  -7   7   7       46.67       47.13      4.85 o
  -6   7   7        6.90        6.92      2.50 o
  -5   7   7       65.64       69.70      4.36 o
  -4   7   7       16.17       19.67      2.58 o
  -3   7   7      104.08      111.34      3.98 o
  -2   7   7       59.28       49.74      3.56 o
  -1   7   7        7.94        3.73      2.86 o
   0   7   7       20.90       13.33      3.09 o
   1   7   7        4.38        0.33      2.50 o
   2   7   7       75.95       66.78      5.17 o
   3   7   7       28.27       24.91      3.31 o
   4   7   7        5.83        8.58      2.85 o
   5   7   7        8.92        9.17      3.68 o
   6   7   7       81.22       87.18      5.24 o
   7   7   7        1.60        0.29      2.88 o
   8   7   7        1.41        2.91      3.61 o
 -12   8   7        1.99        4.68      8.81 o
 -11   8   7       10.74       10.81      6.22 o
 -10   8   7       42.56       42.86      9.20 o
  -9   8   7       17.99       15.20      4.62 o
  -8   8   7       54.71       50.02      5.69 o
  -7   8   7       68.98       63.38      4.58 o
  -6   8   7       62.44       61.83      5.95 o
  -5   8   7        7.88        4.60      2.49 o
  -4   8   7       85.48       78.53      4.15 o
  -3   8   7        0.13        1.92      2.93 o
  -2   8   7      108.63       92.13      7.55 o
  -1   8   7        0.04       -2.68      2.68 o
   0   8   7      177.73      144.62      6.84 o
   1   8   7       26.08       30.62      4.49 o
   2   8   7        2.37        2.06      5.33 o
   3   8   7      106.97      113.25      6.19 o
   4   8   7        3.33        5.11      3.46 o
   5   8   7       24.07       25.47      3.20 o
   6   8   7        2.55        3.43      2.88 o
   7   8   7        1.22       -2.39      2.75 o
 -10   9   7      148.40      148.47     11.52 o
  -9   9   7       16.29        9.71      4.70 o
  -8   9   7        2.22        0.54      3.95 o
  -7   9   7       25.32       18.92      4.13 o
  -6   9   7      134.94      150.68      8.72 o
  -5   9   7       50.35       54.23      4.99 o
  -4   9   7       38.41       41.89      4.47 o
  -3   9   7       77.32       64.92      5.57 o
  -2   9   7       27.25       17.88      4.43 o
  -1   9   7       51.68       54.40      6.20 o
   0   9   7        0.04       -3.31      3.31 o
   1   9   7      100.38       79.61      6.58 o
   2   9   7       14.54       14.90      4.20 o
   3   9   7       86.76       80.59      6.45 o
   4   9   7        8.75        3.29      3.61 o
   5   9   7        3.02        0.74      2.76 o
   6   9   7        1.17       -1.19      2.84 o
  -9  10   7        4.81       12.56      7.25 o
  -8  10   7       13.75       21.78      7.29 o
  -7  10   7       27.67       31.47      6.49 o
  -6  10   7        0.01        6.89      5.47 o
  -5  10   7       14.40       12.38      4.35 o
  -4  10   7       13.61       11.11      4.23 o
  -3  10   7        3.05       -2.56      3.27 o
  -2  10   7        3.30       -3.23      3.97 o
  -1  10   7       73.23       72.30      7.15 o
   0  10   7        3.32        4.89      4.28 o
   1  10   7      148.82      139.58      8.85 o
   2  10   7        4.93       -2.24      3.70 o
   3  10   7       33.53       33.52      5.36 o
   4  10   7        8.43       -1.76      3.93 o
  -6  11   7       31.12       27.10      9.97 o
  -5  11   7        0.01        3.95      5.20 o
  -4  11   7        0.01       -4.07      4.07 o
  -3  11   7       48.34       55.60      7.16 o
  -2  11   7        0.01       -1.74      4.43 o
  -1  11   7        3.38        0.20      4.44 o
   0  11   7       29.03       40.51      6.43 o
   1  11   7        1.37        2.51      4.28 o
 -14   0   8      435.89      455.76     32.06 o
 -12   0   8       24.35       15.09      5.24 o
 -10   0   8        7.68        7.96      3.62 o
  -8   0   8       10.01       11.52      3.37 o
  -6   0   8       22.08       28.74      3.57 o
  -4   0   8      407.31      372.89      7.83 o
  -2   0   8      129.17      132.21      5.13 o
   0   0   8      146.13      130.93      4.44 o
   2   0   8       38.08       41.66      2.45 o
   4   0   8       51.62       51.62      4.22 o
   6   0   8       22.25       21.91     12.69 o
   8   0   8        6.64        3.83      4.81 o
  10   0   8       14.43       13.16      7.76 o
 -15   1   8       35.02       25.65      5.76 o
 -14   1   8      126.22      117.97      8.64 o
 -13   1   8        1.51        5.49      4.51 o
 -12   1   8        4.54        2.89      3.37 o
 -11   1   8      124.83      128.53      5.68 o
 -10   1   8        0.04       -1.96      2.45 o
  -9   1   8        6.58        1.80      2.34 o
  -8   1   8       91.58       91.60      4.33 o
  -7   1   8      462.76      473.94      9.23 o
  -6   1   8       24.58       24.94      2.56 o
  -5   1   8      328.57      317.23      5.97 o
  -4   1   8      137.52      135.15      3.23 o
  -3   1   8     3068.53     3135.48     27.17 o
  -2   1   8     1246.94     1287.00     12.04 o
  -1   1   8      771.53      851.49      7.86 o
   0   1   8      995.94     1058.64      9.45 o
   1   1   8      251.35      260.87      3.91 o
   2   1   8       20.10       17.45      1.44 o
   3   1   8      204.31      214.97      4.17 o
   4   1   8        5.76        7.34      2.04 o
   5   1   8       14.88       13.65      2.76 o
   6   1   8        0.49       -1.72      3.02 o
   7   1   8       28.34       23.91      3.83 o
   8   1   8        0.17       -1.67      2.88 o
   9   1   8      103.27      103.10      6.77 o
  10   1   8        4.08        0.11      3.90 o
 -15   2   8       43.45       57.59      7.55 o
 -14   2   8       53.21       65.44      8.18 o
 -13   2   8       15.05       14.21      5.12 o
 -12   2   8      419.13      396.40     10.51 o
 -11   2   8        6.06        9.03      3.29 o
 -10   2   8       46.47       41.91      3.77 o
  -9   2   8       85.22       83.89      4.43 o
  -8   2   8       20.16       22.78      3.00 o
  -7   2   8      100.47       99.61      4.26 o
  -6   2   8      166.84      154.70      5.04 o
  -5   2   8       79.93       87.50      3.07 o
  -4   2   8       65.61       65.63      2.34 o
  -3   2   8      423.91      389.42      5.90 o
  -2   2   8       79.22       76.94      2.08 o
  -1   2   8      441.53      484.04      5.68 o
   0   2   8        1.58        0.48      0.90 o
   1   2   8      145.76      165.85      3.43 o
   2   2   8       91.51      103.87      2.59 o
   3   2   8       32.28       31.66      1.78 o
   4   2   8      359.95      365.89      6.29 o
   5   2   8      130.82      122.42      4.81 o
   6   2   8       95.29       97.02      5.10 o
   7   2   8        1.48       -2.15      2.15 o
   8   2   8       28.36       29.28      5.90 o
   9   2   8       20.03       13.43      4.41 o
  10   2   8        0.08       -3.58      3.58 o
 -15   3   8        7.56       10.88      5.18 o
 -14   3   8        8.78       19.27      7.13 o
 -13   3   8       65.96       73.07      6.91 o
 -12   3   8       20.44       18.54      4.34 o
 -11   3   8       15.66        9.30      3.28 o
 -10   3   8       14.13       11.15      2.91 o
  -9   3   8       12.74       12.77      2.81 o
  -8   3   8        0.63        0.64      2.29 o
  -7   3   8       18.46       15.65      2.50 o
  -6   3   8      283.33      279.94      5.60 o
  -5   3   8       19.10       28.93      2.52 o
  -4   3   8      109.84      107.19      3.45 o
  -3   3   8       13.04       19.78      1.61 o
  -2   3   8      541.65      548.73      7.15 o
  -1   3   8      698.44      660.95      8.12 o
   0   3   8       65.61       60.87      2.14 o
   1   3   8       57.08       61.81      2.14 o
   2   3   8      630.48      614.78      8.45 o
   3   3   8       37.00       31.87      2.12 o
   4   3   8      202.16      200.94      6.10 o
   5   3   8       70.50       66.31      3.83 o
   6   3   8       81.03       80.70      6.43 o
   7   3   8       32.36       37.09      5.53 o
   8   3   8       20.47       18.61      4.61 o
   9   3   8       53.21       61.33      9.71 o
  10   3   8       11.44       12.64      5.28 o
 -14   4   8        3.81        3.77      4.93 o
 -13   4   8        6.57        7.77      4.50 o
 -12   4   8       28.18       20.51      4.62 o
 -11   4   8       82.67       93.49      6.35 o
 -10   4   8      105.04      100.40      6.34 o
  -9   4   8     1051.21     1001.98     19.60 o
  -8   4   8      428.13      451.85      9.00 o
  -7   4   8        3.50       -0.04      1.91 o
  -6   4   8        1.34        0.19      1.86 o
  -5   4   8        2.83        3.77      1.79 o
  -4   4   8      240.24      248.45      5.66 o
  -3   4   8        7.06        7.43      1.62 o
  -2   4   8       25.26       25.25      2.24 o
  -1   4   8       65.18       71.78      2.38 o
   0   4   8       87.83       91.48      2.97 o
   1   4   8      126.11      124.02      4.38 o
   2   4   8        3.16        5.12      1.97 o
   3   4   8       63.70       62.43      3.81 o
   4   4   8       89.17       77.69      3.07 o
   5   4   8       88.76       85.66      4.06 o
   6   4   8       23.16       15.88      3.47 o
   7   4   8       63.91       59.58      5.64 o
   8   4   8        6.83       11.28      4.11 o
   9   4   8        0.14        2.28      3.85 o
 -14   5   8        0.31       -0.78      5.49 o
 -13   5   8       47.59       46.27      8.44 o
 -12   5   8        3.72       -0.74      3.88 o
 -11   5   8       40.82       42.46      5.19 o
 -10   5   8        5.42       -2.13      3.19 o
  -9   5   8      150.33      152.04      7.81 o
  -8   5   8      108.74      115.70      5.02 o
  -7   5   8       40.04       33.63      3.11 o
  -6   5   8        0.53        1.51      1.87 o
  -5   5   8       52.40       56.41      3.15 o
  -4   5   8       37.14       34.34      2.37 o
  -3   5   8      107.59       99.63      3.32 o
  -2   5   8        2.87        3.56      1.45 o
  -1   5   8        0.02        0.20      1.33 o
   0   5   8       24.56       27.74      2.09 o
   1   5   8       45.17       47.65      5.24 o
   2   5   8      736.64      778.55     17.43 o
   3   5   8     1427.80     1469.59     28.61 o
   4   5   8      178.37      167.06      6.11 o
   5   5   8      146.70      141.61      6.07 o
   6   5   8       27.39       26.19      2.96 o
   7   5   8       69.43       76.02      5.08 o
   8   5   8       18.96       11.83      4.88 o
   9   5   8        2.62        5.13      7.08 o
 -13   6   8        8.80       22.12      6.59 o
 -12   6   8       48.80       38.24      5.99 o
 -11   6   8       37.62       29.86      4.42 o
 -10   6   8      160.68      150.47      6.87 o
  -9   6   8        6.74        6.41      3.23 o
  -8   6   8        6.05        9.53      2.77 o
  -7   6   8       88.96       86.19      4.41 o
  -6   6   8       67.79       70.36      4.67 o
  -5   6   8        8.24        5.33      2.79 o
  -4   6   8       65.16       68.42      3.45 o
  -3   6   8      143.22      140.83      4.52 o
  -2   6   8      102.26      101.53      3.50 o
  -1   6   8       68.14       64.01      3.49 o
   0   6   8        3.57       -1.39      2.29 o
   1   6   8      181.25      197.32      5.41 o
   2   6   8      340.12      353.93     16.98 o
   3   6   8      359.92      363.84     11.02 o
   4   6   8       35.51       50.20      4.93 o
   5   6   8        0.90        1.36      4.52 o
   6   6   8        3.58       -0.10      3.50 o
   7   6   8       14.74       12.17      2.93 o
   8   6   8       27.50       26.94      3.96 o
 -12   7   8       13.53       18.36      5.40 o
 -11   7   8       20.54       19.82      4.54 o
 -10   7   8        8.29        5.45      3.38 o
  -9   7   8       82.76       85.71      6.80 o
  -8   7   8      299.15      290.65      8.56 o
  -7   7   8      130.89      140.45      6.04 o
  -6   7   8       27.71       23.02      3.31 o
  -5   7   8        0.48       -1.05      1.98 o
  -4   7   8       65.04       60.16      3.62 o
  -3   7   8       33.14       31.57      3.04 o
  -2   7   8        2.08       -0.49      1.74 o
  -1   7   8      158.24      151.66      6.27 o
   0   7   8        1.11        2.11      2.86 o
   1   7   8       75.09       71.88      4.70 o
   2   7   8        7.73       11.54      2.79 o
   3   7   8        1.50        5.06      4.17 o
   4   7   8        6.61       18.56      6.63 o
   5   7   8        0.30       -2.21      4.95 o
   6   7   8        9.84        9.47      3.48 o
   7   7   8        0.00       -1.47      2.44 o
 -11   8   8        2.51        4.05      4.45 o
 -10   8   8        8.74        8.42      4.63 o
  -9   8   8        1.51       -0.61      3.46 o
  -8   8   8       23.04       18.78      4.24 o
  -7   8   8       17.94       17.02      3.35 o
  -6   8   8       20.29       14.44      3.26 o
  -5   8   8       62.34       59.74      3.77 o
  -4   8   8       11.37        7.72      2.42 o
  -3   8   8       35.55       30.11      2.89 o
  -2   8   8        2.44       -2.69      2.93 o
  -1   8   8       52.56       47.93      8.11 o
   0   8   8       21.02       21.27      4.45 o
   1   8   8        1.29        8.09      3.15 o
   2   8   8        0.42       -2.82      2.82 o
   3   8   8       23.83       20.19      3.89 o
   4   8   8        8.89        4.54      4.78 o
   5   8   8        4.95        1.76      3.39 o
   6   8   8       15.12       16.96      3.24 o
 -10   9   8        0.51        5.05      5.85 o
  -9   9   8       14.24        6.95      4.91 o
  -8   9   8        1.87        1.23      3.51 o
  -7   9   8        0.00        3.38      3.27 o
  -6   9   8       14.11       16.29      3.55 o
  -5   9   8       55.03       57.87      5.20 o
  -4   9   8       37.86       27.46      4.17 o
  -3   9   8        0.60       -2.49      2.80 o
  -2   9   8      201.66      175.15      8.27 o
  -1   9   8       65.24       80.90      6.80 o
   0   9   8        2.38        2.60      3.66 o
   1   9   8        2.40        4.30      4.94 o
   2   9   8        8.59        3.90      3.95 o
   3   9   8        6.20        3.98      3.34 o
   4   9   8        0.01        3.32      3.23 o
   5   9   8        1.48        2.98      4.12 o
  -8  10   8       10.27        0.87      6.01 o
  -7  10   8        0.72        3.36      4.86 o
  -6  10   8       14.39       10.21      5.34 o
  -5  10   8       66.63       60.38      8.87 o
  -4  10   8       53.49       55.69      6.02 o
  -3  10   8        3.14       -0.06      3.25 o
  -2  10   8       25.70       30.30      5.74 o
  -1  10   8        9.58        2.04      3.95 o
   0  10   8        9.83        7.65      4.40 o
   1  10   8        1.04       -1.60      3.82 o
   2  10   8       30.34       24.65      4.90 o
   3  10   8        0.79       -3.59      3.59 o
  -5  11   8       51.81       47.25      8.73 o
  -4  11   8        8.38       13.20      5.84 o
  -3  11   8        3.20       -2.66      6.60 o
  -2  11   8        0.01       -0.23      4.44 o
  -1  11   8       25.02       22.73      5.81 o
 -15   0   9      151.61      176.23     37.15 o
 -13   0   9        9.15        6.40      5.26 o
 -11   0   9      286.04      270.37     10.46 o
  -9   0   9      112.40      112.01      7.32 o
  -7   0   9       56.13       50.92      4.54 o
  -5   0   9      401.86      429.79      9.19 o
  -3   0   9     1447.47     1599.32     21.74 o
  -1   0   9        0.03        0.96      1.46 o
   1   0   9      139.62      151.96      3.87 o
   3   0   9       47.88       40.90      3.69 o
   5   0   9       17.08       15.99      4.52 o
   7   0   9       85.71       93.91      8.68 o
   9   0   9       53.03       52.79      7.96 o
 -15   1   9        7.76       11.27      5.20 o
 -14   1   9       77.74       83.17      7.75 o
 -13   1   9        8.62       17.33      5.09 o
 -12   1   9       68.50       55.70      5.00 o
 -11   1   9       16.57       11.06      3.09 o
 -10   1   9      121.18      120.14      5.40 o
  -9   1   9      183.83      179.89      5.75 o
  -8   1   9      164.60      170.60      5.37 o
  -7   1   9        0.28        0.63      1.98 o
  -6   1   9       20.96       25.35      2.59 o
  -5   1   9      203.91      188.35      4.80 o
  -4   1   9       35.27       43.00      2.18 o
  -3   1   9      390.86      410.09      5.59 o
  -2   1   9      831.95      844.83      9.23 o
  -1   1   9        1.24        1.86      1.05 o
   0   1   9        0.30        1.13      1.06 o
   1   1   9       95.36       96.89      2.64 o
   2   1   9       27.92       31.59      1.81 o
   3   1   9        2.29        1.86      1.38 o
   4   1   9      150.03      149.41      5.91 o
   5   1   9       16.32       16.58      2.96 o
   6   1   9        2.24       -0.94      2.52 o
   7   1   9       28.18       28.25      4.30 o
   8   1   9       11.92       10.91      3.82 o
   9   1   9       27.87       32.47      5.92 o
 -15   2   9        0.39       -1.79      4.54 o
 -14   2   9       14.64       24.42      5.47 o
 -13   2   9       12.56        4.91      4.39 o
 -12   2   9        9.41        5.44      3.38 o
 -11   2   9        2.00       -0.77      2.89 o
 -10   2   9        3.19        1.79      2.79 o
  -9   2   9        1.22        1.33      2.47 o
  -8   2   9       45.68       45.12      3.63 o
  -7   2   9      157.90      151.90      5.20 o
  -6   2   9      135.13      145.09      4.64 o
  -5   2   9        0.04        0.22      1.45 o
  -4   2   9       27.85       29.17      2.02 o
  -3   2   9        1.49       -0.75      1.29 o
  -2   2   9       19.94       10.27      1.62 o
  -1   2   9      162.54      170.78      3.27 o
   0   2   9       94.31       81.04      2.26 o
   1   2   9        4.39        3.05      1.14 o
   2   2   9      100.56      100.66      3.10 o
   3   2   9       12.05       13.93      1.80 o
   4   2   9       47.61       50.07      3.00 o
   5   2   9        1.36        0.24      2.22 o
   6   2   9       59.00       52.71      4.18 o
   7   2   9       70.36       72.09      5.57 o
   8   2   9        0.01        1.64      3.00 o
   9   2   9      101.58      122.31      8.69 o
 -15   3   9        8.22        6.09      4.96 o
 -14   3   9        4.77        0.96      4.23 o
 -13   3   9        0.74        0.34      4.12 o
 -12   3   9       33.69       32.92      5.05 o
 -11   3   9      105.35      109.82      5.90 o
 -10   3   9       16.08       16.89      5.41 o
  -9   3   9      487.60      497.47     11.25 o
  -8   3   9      431.15      433.20      9.26 o
  -7   3   9       19.36       18.42      2.60 o
  -6   3   9        1.70        1.37      1.66 o
  -5   3   9      169.81      158.37      4.19 o
  -4   3   9       99.24      120.35      3.68 o
  -3   3   9       16.11       16.46      1.80 o
  -2   3   9        7.38        7.33      1.46 o
  -1   3   9      171.29      196.87      3.86 o
   0   3   9       25.24       24.65      1.86 o
   1   3   9      193.17      187.99      3.84 o
   2   3   9      133.43      122.77      3.68 o
   3   3   9      183.05      180.45      4.95 o
   4   3   9       83.54       90.41      3.46 o
   5   3   9        3.98        6.48      2.68 o
   6   3   9       25.54       19.63      3.40 o
   7   3   9        2.04        4.60      3.40 o
   8   3   9        0.15        3.98      3.62 o
   9   3   9        0.32       -2.11      4.15 o
 -14   4   9       16.01       14.38      5.23 o
 -13   4   9       11.10        9.07      4.68 o
 -12   4   9       93.38       78.37      6.45 o
 -11   4   9       15.85       14.21      4.20 o
 -10   4   9       37.06       43.22      5.02 o
  -9   4   9      280.56      277.75      7.78 o
  -8   4   9       53.93       54.18      3.81 o
  -7   4   9      102.43      103.75      4.11 o
  -6   4   9        3.01       -1.15      1.66 o
  -5   4   9       21.99       20.39      2.43 o
  -4   4   9       10.64       14.54      1.96 o
  -3   4   9      148.72      152.86      3.71 o
  -2   4   9        4.53        5.10      1.50 o
  -1   4   9        8.10        8.73      1.54 o
   0   4   9      712.41      691.28     10.59 o
   1   4   9     1362.56     1311.86     18.27 o
   2   4   9     1298.20     1330.75     23.82 o
   3   4   9     1489.88     1481.33     20.81 o
   4   4   9      172.50      176.67      5.20 o
   5   4   9       43.89       50.39      4.20 o
   6   4   9        8.36        8.67      3.46 o
   7   4   9       21.02       22.60      6.15 o
   8   4   9       12.46        9.93      4.32 o
   9   4   9        3.24       -1.20      7.36 o
 -14   5   9       35.09       31.08     11.26 o
 -13   5   9        4.25        3.76      4.38 o
 -12   5   9       75.27       65.78      6.26 o
 -11   5   9        0.67        0.37      3.56 o
 -10   5   9      129.66      132.35      6.47 o
  -9   5   9      141.65      155.97      6.19 o
  -8   5   9      430.64      418.23      8.76 o
  -7   5   9      301.32      302.77      7.61 o
  -6   5   9        8.72        6.18      2.24 o
  -5   5   9       42.39       41.00      3.02 o
  -4   5   9        8.46        7.82      2.27 o
  -3   5   9        0.79       -0.94      1.46 o
  -2   5   9      139.41      128.60      3.58 o
  -1   5   9      128.85      133.10      3.82 o
   0   5   9      123.40      120.16      5.19 o
   1   5   9      170.65      157.00      6.73 o
   2   5   9        1.10        1.57      3.02 o
   3   5   9       29.01       37.82      4.26 o
   4   5   9      154.97      140.65      6.75 o
   5   5   9       14.65        7.96      4.08 o
   6   5   9       10.82       10.89      6.02 o
   7   5   9        2.56        8.92      2.96 o
   8   5   9        7.57        4.34      3.82 o
 -13   6   9       42.89       40.59      7.03 o
 -12   6   9        6.17        1.62      3.65 o
 -11   6   9       35.98       39.81      4.79 o
 -10   6   9       14.88       11.61      3.61 o
  -9   6   9        3.42        4.03      3.14 o
  -8   6   9        8.75        6.93      2.54 o
  -7   6   9        0.38        1.77      2.46 o
  -6   6   9      155.42      153.39      5.69 o
  -5   6   9        0.33       -1.46      1.92 o
  -4   6   9       30.91       35.08      2.92 o
  -3   6   9       41.87       46.40      2.99 o
  -2   6   9       29.68       29.87      2.63 o
  -1   6   9      180.02      168.40      5.15 o
   0   6   9      255.88      247.37     10.65 o
   1   6   9      307.88      296.62      6.88 o
   2   6   9        0.09       -2.54      2.54 o
   3   6   9      128.55      121.54      7.71 o
   4   6   9        0.00        1.37      3.74 o
   5   6   9        4.62       -0.47      5.15 o
   6   6   9        0.00        2.75      3.07 o
   7   6   9        0.07        5.91      2.68 o
 -12   7   9        3.05        8.15      5.33 o
 -11   7   9       21.09       26.94      5.54 o
 -10   7   9      103.44      123.22      7.48 o
  -9   7   9       59.37       55.21      5.56 o
  -8   7   9        7.47        6.05      2.93 o
  -7   7   9      126.78      120.49      5.89 o
  -6   7   9        0.43        1.37      2.48 o
  -5   7   9        0.60        0.54      2.14 o
  -4   7   9       29.50       30.54      3.02 o
  -3   7   9       60.27       56.69      3.31 o
  -2   7   9        6.81        6.35      2.39 o
  -1   7   9       12.17       12.17      3.01 o
   0   7   9      101.08      102.21      6.76 o
   1   7   9       81.66       87.50      4.73 o
   2   7   9       18.75       20.16      5.41 o
   3   7   9        9.50        7.43      4.90 o
   4   7   9      145.06      129.74     22.16 o
   5   7   9        6.45       -4.69      4.69 o
   6   7   9        9.90        8.45      6.70 o
 -11   8   9        3.28       -4.24      4.24 o
 -10   8   9        4.47        4.41      3.81 o
  -9   8   9        4.53       10.06      3.86 o
  -8   8   9        0.01        1.13      3.33 o
  -7   8   9        1.51       -2.66      2.66 o
  -6   8   9        3.83        2.41      2.67 o
  -5   8   9        9.06       12.42      3.22 o
  -4   8   9      385.14      394.42     11.14 o
  -3   8   9       16.09       14.59      3.54 o
  -2   8   9       22.67       17.86      4.21 o
  -1   8   9      249.83      223.98      7.97 o
   0   8   9       11.18        8.63      3.25 o
   1   8   9       30.37       27.21      4.14 o
   2   8   9        0.89       -0.65      2.90 o
   3   8   9        1.12       -0.55      5.76 o
   4   8   9       41.99       39.94      8.63 o
   5   8   9       52.12       53.16     16.02 o
 -10   9   9        1.13       -3.41      5.59 o
  -9   9   9        5.40        8.07      4.56 o
  -8   9   9        0.23       -1.52      3.30 o
  -7   9   9       87.33       88.14     10.08 o
  -6   9   9       47.28       40.86      4.52 o
  -5   9   9      131.19      120.34      6.83 o
  -4   9   9      202.18      210.39      8.43 o
  -3   9   9       11.38       12.74      3.72 o
  -2   9   9       91.60       89.05      5.92 o
  -1   9   9       47.63       43.15      5.06 o
   0   9   9        5.73        8.04      3.87 o
   1   9   9        4.52        6.04      4.76 o
   2   9   9       12.24       15.53      3.79 o
   3   9   9        8.05        1.10      5.61 o
   4   9   9        6.95       -1.83      6.54 o
  -7  10   9       14.84        6.74      8.15 o
  -6  10   9        3.99        4.51      4.55 o
  -5  10   9        1.90        2.61      3.80 o
  -4  10   9        8.48       14.01      3.91 o
  -3  10   9        0.08       -3.02      3.02 o
  -2  10   9        0.09       -0.38      3.93 o
  -1  10   9       12.56        7.97      4.42 o
   0  10   9        0.00        2.17      3.80 o
   1  10   9       74.68       70.34      6.83 o
   2  10   9       13.34        9.11     11.25 o
 -14   0  10       12.88       21.84      7.45 o
 -12   0  10       34.87       32.88      6.31 o
 -10   0  10       73.97       68.51      6.07 o
  -8   0  10     1059.02     1071.47     22.66 o
  -6   0  10     2334.21     2365.42     36.76 o
  -4   0  10      320.18      312.86      7.56 o
  -2   0  10      997.36      947.36     14.55 o
   0   0  10        3.50        5.85      1.74 o
   2   0  10       29.13       30.48      3.44 o
   4   0  10        1.21        8.34      3.98 o
   6   0  10       30.08       36.20      7.18 o
   8   0  10       29.59       21.42      6.22 o
 -15   1  10        8.36        0.41      4.47 o
 -14   1  10       21.46       11.09      4.93 o
 -13   1  10       37.63       38.45      5.94 o
 -12   1  10      110.82      112.09      5.91 o
 -11   1  10       24.01       19.65      3.25 o
 -10   1  10       66.86       61.35      4.20 o
  -9   1  10      277.70      282.45      7.55 o
  -8   1  10      142.35      134.99      5.06 o
  -7   1  10        0.29       -1.99      1.99 o
  -6   1  10       15.60       14.82      2.20 o
  -5   1  10       13.13       10.34      1.80 o
  -4   1  10       67.34       68.78      2.61 o
  -3   1  10      155.23      161.19      3.74 o
  -2   1  10      124.95      119.12      2.90 o
  -1   1  10      830.44      827.46      8.25 o
   0   1  10       67.51       69.04      2.34 o
   1   1  10        2.90       -0.03      1.19 o
   2   1  10       95.87       82.52      3.84 o
   3   1  10       14.99       16.48      2.41 o
   4   1  10       88.40       81.22      4.74 o
   5   1  10        7.23        2.14      2.55 o
   6   1  10        4.87        2.37      3.05 o
   7   1  10       42.77       48.80      5.16 o
   8   1  10        0.81       -1.43      3.98 o
   9   1  10       17.69       22.47      5.24 o
 -15   2  10        0.51        1.79      4.69 o
 -14   2  10        0.07        2.61      4.17 o
 -13   2  10       88.76       99.37      7.93 o
 -12   2  10       23.79       16.44      3.92 o
 -11   2  10      190.21      179.46      8.42 o
 -10   2  10       40.96       40.36      3.93 o
  -9   2  10        2.76        1.19      2.63 o
  -8   2  10      297.59      307.56      7.39 o
  -7   2  10      168.30      168.40      5.01 o
  -6   2  10       14.57       14.38      2.25 o
  -5   2  10        1.44       -1.35      1.41 o
  -4   2  10       82.85       77.01      2.65 o
  -3   2  10       74.03       72.96      2.59 o
  -2   2  10        1.75        2.92      1.37 o
  -1   2  10       10.39       11.99      1.46 o
   0   2  10       15.51       12.40      1.60 o
   1   2  10       11.35       15.32      1.69 o
   2   2  10       16.12       15.45      1.75 o
   3   2  10       78.68       71.15      3.26 o
   4   2  10       13.02        9.74      2.25 o
   5   2  10       35.21       36.74      3.64 o
   6   2  10       25.78       30.10      4.11 o
   7   2  10       38.55       47.33      5.07 o
   8   2  10        7.64        7.86      4.06 o
 -15   3  10        0.89       -2.75      5.15 o
 -14   3  10       12.51       11.02      5.15 o
 -13   3  10       27.87       31.94      5.78 o
 -12   3  10      218.59      233.97     10.22 o
 -11   3  10        5.26        8.06      3.46 o
 -10   3  10       91.78       92.43      5.11 o
  -9   3  10       16.24       11.98      3.04 o
  -8   3  10      258.13      258.24      6.79 o
  -7   3  10      158.61      163.10      6.42 o
  -6   3  10        8.70        8.33      1.79 o
  -5   3  10        1.47        1.99      1.56 o
  -4   3  10      155.54      146.84      3.71 o
  -3   3  10      296.68      314.41      5.41 o
  -2   3  10      190.70      186.47      3.83 o
  -1   3  10       17.11       19.91      1.81 o
   0   3  10      636.90      611.76      8.81 o
   1   3  10       18.02       15.88      1.80 o
   2   3  10       15.41       14.63      1.95 o
   3   3  10        9.96        2.49      3.46 o
   4   3  10        3.27        4.27      2.00 o
   5   3  10        5.89        7.64      3.24 o
   6   3  10        3.99        8.62      3.40 o
   7   3  10        2.06        7.11      3.61 o
   8   3  10        8.73       10.45     12.86 o
 -14   4  10       36.47       45.05      6.61 o
 -13   4  10        7.54        6.14      4.60 o
 -12   4  10       53.66       61.78      6.11 o
 -11   4  10        0.00        0.29      3.49 o
 -10   4  10        5.91        3.14      2.93 o
  -9   4  10       22.88       22.31      3.40 o
  -8   4  10      324.65      341.28      7.95 o
  -7   4  10       13.00       13.91      2.37 o
  -6   4  10        0.85        1.18      1.83 o
  -5   4  10        0.14        0.19      1.49 o
  -4   4  10       24.82       23.45      2.34 o
  -3   4  10      309.93      292.13      5.56 o
  -2   4  10       83.18       81.16      3.08 o
  -1   4  10      948.40      947.36     12.30 o
   0   4  10      120.56      133.27      4.05 o
   1   4  10      177.96      167.67      4.84 o
   2   4  10       33.97       34.69      2.51 o
   3   4  10      536.98      526.72      9.79 o
   4   4  10       33.12       32.78      6.02 o
   5   4  10        0.08       -2.70      2.81 o
   6   4  10        0.40       -2.95      2.95 o
   7   4  10        2.54       -2.01      4.86 o
   8   4  10        2.02        6.62      6.34 o
 -14   5  10       18.83       20.38      7.56 o
 -13   5  10       17.01       12.52      4.99 o
 -12   5  10       39.85       37.84      4.92 o
 -11   5  10        7.02       -1.56      3.16 o
 -10   5  10        4.67        3.33      3.11 o
  -9   5  10        2.90        2.94      2.70 o
  -8   5  10      232.19      228.26      6.60 o
  -7   5  10       64.20       62.13      4.14 o
  -6   5  10       68.67       79.36      5.07 o
  -5   5  10       12.29       11.86      2.39 o
  -4   5  10        0.85        0.45      1.85 o
  -3   5  10      148.35      154.21      4.45 o
  -2   5  10      383.33      375.59      6.95 o
  -1   5  10      996.79     1005.78     14.70 o
   0   5  10        3.08        5.46      2.12 o
   1   5  10      671.27      640.83     10.68 o
   2   5  10        2.75        2.07      2.91 o
   3   5  10       52.99       60.84      6.82 o
   4   5  10       78.03       90.74      7.02 o
   5   5  10       38.66       47.02      4.82 o
   6   5  10        0.18        1.96      2.99 o
   7   5  10        0.27        2.84      3.30 o
 -13   6  10        2.64        3.26      6.36 o
 -12   6  10       33.65       37.04      5.71 o
 -11   6  10       93.56      113.24      7.42 o
 -10   6  10       50.52       46.36      5.19 o
  -9   6  10       30.41       30.43      3.71 o
  -8   6  10        9.65        6.30      2.81 o
  -7   6  10       70.93       69.04      4.80 o
  -6   6  10       49.71       53.66      3.65 o
  -5   6  10      234.22      238.52      6.41 o
  -4   6  10        0.72        0.12      1.87 o
  -3   6  10        1.56       -1.18      1.90 o
  -2   6  10       96.19      100.41      4.19 o
  -1   6  10       27.98       28.85      3.65 o
   0   6  10        3.19        4.65      2.37 o
   1   6  10        8.17       10.67      3.93 o
   2   6  10        4.07        5.79      3.69 o
   3   6  10      150.30      153.95      8.78 o
   4   6  10        2.07        2.45      5.36 o
   5   6  10        3.13        3.69      8.17 o
   6   6  10       11.32        4.96      8.35 o
 -12   7  10        6.43       10.53      4.69 o
 -11   7  10        0.48        1.65      4.14 o
 -10   7  10       16.51       17.59      5.23 o
  -9   7  10      106.99      124.48      8.05 o
  -8   7  10       43.71       44.61      5.96 o
  -7   7  10        0.01       -3.72      3.72 o
  -6   7  10       69.47       60.43      4.19 o
  -5   7  10        7.83        9.26      2.55 o
  -4   7  10        5.38        2.03      2.22 o
  -3   7  10        0.00       -0.54      1.95 o
  -2   7  10       60.18       58.38      4.00 o
  -1   7  10       15.70        9.21      3.04 o
   0   7  10       67.63       63.59      4.72 o
   1   7  10       18.59       21.02      4.36 o
   2   7  10        2.60        3.59      7.81 o
   3   7  10        2.29       -0.52      5.72 o
   4   7  10       32.17       32.15      7.81 o
   5   7  10        8.15       19.93      9.65 o
 -11   8  10       19.57       23.14      8.09 o
 -10   8  10       13.47       14.96      4.94 o
  -9   8  10       11.63       11.83      3.96 o
  -8   8  10        4.13        0.86      3.38 o
  -7   8  10      161.26      174.00      7.68 o
  -6   8  10        1.32        1.69      2.88 o
  -5   8  10        0.36        2.45      2.88 o
  -4   8  10       40.49       41.68      4.79 o
  -3   8  10      142.18      133.66      6.76 o
  -2   8  10       50.19       42.94      4.43 o
  -1   8  10       26.82       29.62      3.83 o
   0   8  10        0.94       -0.83      3.69 o
   1   8  10        5.50        9.31      3.29 o
   2   8  10        8.19       16.21      6.86 o
   3   8  10       10.10       11.80      6.91 o
   4   8  10        0.03       -3.09     11.61 o
  -9   9  10        0.01       -3.64      3.64 o
  -8   9  10        2.89        3.48      3.83 o
  -7   9  10       12.39       11.03      3.87 o
  -6   9  10        3.55        2.70      4.14 o
  -5   9  10        1.24       -0.33      3.34 o
  -4   9  10       50.69       41.21      4.89 o
  -3   9  10       35.83       32.02      4.38 o
  -2   9  10       34.03       50.55      5.47 o
  -1   9  10       30.43       49.42      5.68 o
   0   9  10       17.42       17.08      4.32 o
   1   9  10       59.49       50.02      7.38 o
   2   9  10        3.79        6.46      5.09 o
  -6  10  10       27.20       15.79      5.32 o
  -5  10  10       49.99       39.93      5.73 o
  -4  10  10       71.61       69.43      7.95 o
  -3  10  10       25.96       17.72      4.67 o
  -2  10  10        5.33       -0.35      4.10 o
  -1  10  10        6.82        5.51      4.15 o
   0  10  10        0.03        2.12      5.91 o
 -15   0  11        0.03        8.37      6.81 o
 -13   0  11       30.26       33.58      8.09 o
 -11   0  11        4.97        2.27      3.90 o
  -9   0  11      316.88      313.25     11.21 o
  -7   0  11      185.59      189.73      8.11 o
  -5   0  11        1.85       -0.13      2.19 o
  -3   0  11      352.08      334.85      7.66 o
  -1   0  11       38.80       38.03      2.86 o
   1   0  11       67.18       69.23      5.42 o
   3   0  11      129.53      109.48      9.01 o
   5   0  11       76.10       67.79      7.70 o
   7   0  11        3.19        9.59      5.12 o
 -15   1  11        0.06       -1.82      4.44 o
 -14   1  11        9.49        7.38      4.72 o
 -13   1  11        0.00        0.47      4.09 o
 -12   1  11       64.22       61.90      5.64 o
 -11   1  11        6.39        4.44      2.93 o
 -10   1  11       47.04       47.40      3.98 o
  -9   1  11      227.36      240.61      6.92 o
  -8   1  11       88.75       96.69      5.08 o
  -7   1  11      600.96      624.06      9.93 o
  -6   1  11      111.39      116.69      3.70 o
  -5   1  11        9.03        7.91      1.78 o
  -4   1  11       39.11       31.79      2.16 o
  -3   1  11       19.45       24.23      2.25 o
  -2   1  11       58.25       62.23      2.56 o
  -1   1  11      115.35      107.30      2.93 o
   0   1  11        2.42        2.18      1.43 o
   1   1  11        3.83        2.99      2.23 o
   2   1  11      166.17      156.94      5.04 o
   3   1  11       50.18       44.94      3.76 o
   4   1  11      121.30      127.43      7.35 o
   5   1  11        1.00        5.49      2.87 o
   6   1  11        8.57       11.35      3.41 o
   7   1  11       34.06       32.93      7.18 o
   8   1  11        4.56        8.33      4.71 o
 -15   2  11        0.58       -3.76      4.44 o
 -14   2  11       23.24       28.38      5.78 o
 -13   2  11        0.67        1.49      4.15 o
 -12   2  11       87.35       92.35      6.10 o
 -11   2  11       14.40       16.45      3.99 o
 -10   2  11       73.88       86.59      5.07 o
  -9   2  11      438.52      457.10     10.22 o
  -8   2  11      108.72      106.12      4.52 o
  -7   2  11      221.15      222.41      5.59 o
  -6   2  11       80.50       90.87      3.42 o
  -5   2  11        6.71        6.66      1.69 o
  -4   2  11        3.00        1.15      1.31 o
  -3   2  11        3.68        5.65      1.50 o
  -2   2  11       10.66        7.01      1.67 o
  -1   2  11       18.11       22.39      1.97 o
   0   2  11       19.17       21.18      2.15 o
   1   2  11      223.34      218.42      5.41 o
   2   2  11       37.87       41.33      3.08 o
   3   2  11       24.79       26.49      3.05 o
   4   2  11        1.69       -0.24      2.39 o
   5   2  11        0.01       -2.16      3.02 o
   6   2  11       34.74       44.83      4.80 o
   7   2  11        0.30       -2.75      7.15 o
 -14   3  11       28.03       31.51      6.03 o
 -13   3  11        4.19       11.38      4.71 o
 -12   3  11        0.15        6.11      3.97 o
 -11   3  11       18.89       18.28      3.90 o
 -10   3  11       21.43       25.59      3.86 o
  -9   3  11      144.85      141.69      5.48 o
  -8   3  11       18.26       23.16      3.27 o
  -7   3  11        5.75        3.78      2.06 o
  -6   3  11       79.17       77.48      3.13 o
  -5   3  11        7.15        8.24      1.70 o
  -4   3  11      124.23      143.85      4.14 o
  -3   3  11      996.45      963.63     12.26 o
  -2   3  11      106.22       95.65      3.80 o
  -1   3  11      549.83      525.78      8.34 o
   0   3  11        8.63        8.16      1.94 o
   1   3  11       22.30       19.36      2.29 o
   2   3  11       54.56       64.53      3.21 o
   3   3  11        2.72        3.63      2.01 o
   4   3  11       40.18       41.40      6.35 o
   5   3  11        0.04        2.23      3.00 o
   6   3  11        1.85       -0.20      3.27 o
   7   3  11        0.96       -3.36      3.36 o
 -14   4  11       96.15      110.17      9.26 o
 -13   4  11        0.82        6.93      4.51 o
 -12   4  11       53.89       56.75      5.97 o
 -11   4  11        4.71        2.06      3.83 o
 -10   4  11        4.26        0.91      3.09 o
  -9   4  11       56.62       75.01      5.16 o
  -8   4  11       41.07       42.89      4.39 o
  -7   4  11      163.23      167.12      5.89 o
  -6   4  11        1.56        1.29      1.98 o
  -5   4  11      118.33      128.85      4.25 o
  -4   4  11        8.41        3.66      2.02 o
  -3   4  11      143.13      138.44      6.60 o
  -2   4  11      812.53      789.66     11.94 o
  -1   4  11      314.13      313.10      7.01 o
   0   4  11      322.37      321.37      7.75 o
   1   4  11        0.56       -2.02      2.02 o
   2   4  11      126.05      113.89      5.31 o
   3   4  11      112.62      111.09      5.62 o
   4   4  11        0.66        3.77      2.09 o
   5   4  11       21.49       20.56      4.01 o
   6   4  11       13.80       12.37      3.98 o
   7   4  11       18.21       18.96      4.81 o
 -13   5  11       18.67       27.58      6.78 o
 -12   5  11        0.01       -3.30      4.01 o
 -11   5  11        5.08        1.22      3.59 o
 -10   5  11        5.90        4.98      3.70 o
  -9   5  11        0.43       -2.75      2.75 o
  -8   5  11       20.14       19.89      3.07 o
  -7   5  11        6.97        2.57      2.31 o
  -6   5  11       79.76       77.35      4.18 o
  -5   5  11      179.09      184.21      7.47 o
  -4   5  11      545.22      531.05      9.35 o
  -3   5  11      161.63      160.63      5.02 o
  -2   5  11      270.69      285.09      6.75 o
  -1   5  11        1.62       -2.13      2.46 o
   0   5  11      153.08      160.56      6.28 o
   1   5  11        5.08        2.11      4.27 o
   2   5  11      148.25      162.93      8.26 o
   3   5  11        0.62        5.10      4.47 o
   4   5  11       61.42       66.03     13.08 o
   5   5  11        1.49        1.86      2.76 o
   6   5  11        3.07       -0.28      2.84 o
 -12   6  11        0.27       -3.15      3.92 o
 -11   6  11       11.91        9.84      4.16 o
 -10   6  11        3.03        1.99      3.30 o
  -9   6  11       33.29       33.55      3.79 o
  -8   6  11       78.93       80.60      5.06 o
  -7   6  11       27.49       23.06      3.47 o
  -6   6  11        1.93        0.19      2.47 o
  -5   6  11       22.42       25.05      3.43 o
  -4   6  11       51.58       48.72      3.29 o
  -3   6  11       23.19       31.18      2.85 o
  -2   6  11       14.66       13.27      2.59 o
  -1   6  11      210.71      217.03      9.29 o
   0   6  11      135.43      124.64      5.64 o
   1   6  11       36.19       53.28      6.83 o
   2   6  11        0.30        5.74      5.91 o
   3   6  11        0.52       -4.81      5.09 o
   4   6  11        2.94        3.26      7.69 o
   5   6  11        3.59        5.98      8.50 o
 -11   7  11        7.46        8.38      4.04 o
 -10   7  11        5.21       -2.83      3.31 o
  -9   7  11        1.85       -1.05      3.20 o
  -8   7  11       82.39       88.59      5.81 o
  -7   7  11        0.02       -1.84      2.54 o
  -6   7  11       35.81       29.85      3.64 o
  -5   7  11      129.88      136.70      5.14 o
  -4   7  11       51.97       50.65      3.55 o
  -3   7  11        5.21        0.03      2.54 o
  -2   7  11       26.94       33.93      4.31 o
  -1   7  11        5.43        3.16      3.26 o
   0   7  11        2.68        1.21      2.90 o
   1   7  11       41.22       41.36      8.35 o
   2   7  11        4.90       14.43      8.41 o
   3   7  11       37.55       37.48      8.28 o
   4   7  11        4.86       -2.80      7.36 o
 -10   8  11        6.62       11.55      4.07 o
  -9   8  11       44.48       47.88      6.04 o
  -8   8  11        1.53        7.11      3.68 o
  -7   8  11       22.07       20.87      3.90 o
  -6   8  11        4.88        8.14      3.38 o
  -5   8  11        3.37        4.74      4.12 o
  -4   8  11       28.57       24.15      4.59 o
  -3   8  11       16.62       21.62      3.86 o
  -2   8  11        8.82        9.76      3.41 o
  -1   8  11        6.61        5.78      3.88 o
   0   8  11        1.37       -1.37      2.76 o
   1   8  11       30.56       22.91      5.40 o
   2   8  11        6.39       14.31      7.09 o
   3   8  11        2.37        5.59      6.30 o
  -8   9  11        4.32       -6.28      6.83 o
  -7   9  11       17.36       15.21      4.45 o
  -6   9  11       21.80       19.64      3.95 o
  -5   9  11        2.90        1.06      3.35 o
  -4   9  11       10.03        7.45      3.50 o
  -3   9  11        2.65       -1.82      4.99 o
  -2   9  11      114.65      130.23      8.92 o
  -1   9  11        8.05        5.91      8.03 o
   0   9  11       14.30        9.94      4.63 o
   1   9  11       35.12       34.91      7.88 o
 -14   0  12        6.36        3.80      6.43 o
 -12   0  12       60.60       59.61      9.21 o
 -10   0  12       98.47       92.12      8.07 o
  -8   0  12      340.70      312.97      9.87 o
  -6   0  12       33.36       42.57      3.94 o
  -4   0  12      167.24      177.82      6.65 o
  -2   0  12      892.84      856.98     15.81 o
   0   0  12      141.04      139.48      6.85 o
   2   0  12      208.28      196.29      9.18 o
   4   0  12       32.89       25.57      5.84 o
   6   0  12       16.05       22.27      5.75 o
 -14   1  12        5.33       13.89      5.09 o
 -13   1  12       17.81       23.71      5.32 o
 -12   1  12        7.62       10.14      4.22 o
 -11   1  12       12.94       16.11      3.78 o
 -10   1  12      169.68      173.50      9.53 o
  -9   1  12       79.62       73.06      4.76 o
  -8   1  12       56.58       53.63      3.67 o
  -7   1  12       14.04       14.38      2.34 o
  -6   1  12      210.23      194.97      4.96 o
  -5   1  12       23.01       17.88      2.32 o
  -4   1  12        0.01       -1.54      1.54 o
  -3   1  12      296.78      314.90      7.89 o
  -2   1  12       22.61       27.59      2.43 o
  -1   1  12       40.59       48.90      2.92 o
   0   1  12      215.12      196.19      5.28 o
   1   1  12      203.31      208.68      6.49 o
   2   1  12        8.30        9.99      2.54 o
   3   1  12      467.42      437.38     13.28 o
   4   1  12       58.24       61.33      5.25 o
   5   1  12        3.09        2.14      2.97 o
   6   1  12        6.38       10.45      3.83 o
   7   1  12        0.18        0.77      3.56 o
 -14   2  12       11.67        6.59      8.06 o
 -13   2  12       22.85       27.01      7.36 o
 -12   2  12        4.69        2.68      3.59 o
 -11   2  12       20.82       17.66      4.09 o
 -10   2  12      100.18      121.24      5.87 o
  -9   2  12      106.71      103.76      5.00 o
  -8   2  12      239.29      229.22      6.28 o
  -7   2  12       29.60       19.55      2.63 o
  -6   2  12       17.13       16.84      2.33 o
  -5   2  12       91.94       88.78      3.38 o
  -4   2  12       89.64       87.00      3.42 o
  -3   2  12       15.87       11.71      2.36 o
  -2   2  12      178.38      177.79      4.58 o
  -1   2  12       92.26       86.28      3.70 o
   0   2  12        9.73       19.40      2.62 o
   1   2  12        0.79        1.39      2.04 o
   2   2  12        3.27        3.83      2.06 o
   3   2  12       57.96       52.22      7.93 o
   4   2  12       88.74       87.12      5.02 o
   5   2  12       14.23       15.71      4.37 o
   6   2  12        0.17       -1.52      4.46 o
 -14   3  12       49.35       35.64      6.47 o
 -13   3  12        0.81        4.10      4.53 o
 -12   3  12        0.01        4.79      3.77 o
 -11   3  12        6.47        1.07      3.40 o
 -10   3  12        1.32        2.83      3.07 o
  -9   3  12       13.94       12.13      3.04 o
  -8   3  12       26.06       26.30      3.15 o
  -7   3  12       29.34       28.64      2.93 o
  -6   3  12        0.70        0.33      1.86 o
  -5   3  12        0.24       -0.98      2.41 o
  -4   3  12       99.92       95.24      4.79 o
  -3   3  12      253.24      244.81      7.95 o
  -2   3  12      593.40      553.50      9.69 o
  -1   3  12     1019.54      986.15     13.78 o
   0   3  12        0.02        1.00      2.01 o
   1   3  12      199.32      187.49      8.33 o
   2   3  12       32.77       33.25      3.04 o
   3   3  12        4.15       -2.00      2.21 o
   4   3  12       19.14       18.29      3.29 o
   5   3  12       31.06       30.60      5.42 o
   6   3  12        5.85       12.05      7.14 o
 -13   4  12       68.04       56.44      8.08 o
 -12   4  12        4.76        0.52      3.96 o
 -11   4  12       27.42       36.89      5.01 o
 -10   4  12       32.43       34.71      4.91 o
  -9   4  12       75.39       85.91      5.68 o
  -8   4  12       14.12       17.19      3.26 o
  -7   4  12       23.34       25.08      2.95 o
  -6   4  12      493.94      491.54     11.33 o
  -5   4  12      679.38      698.97     10.79 o
  -4   4  12     1177.36     1138.24     15.72 o
  -3   4  12      575.00      593.19      9.58 o
  -2   4  12        2.28       -1.98      1.98 o
  -1   4  12      134.63      125.41      4.54 o
   0   4  12       50.72       44.86      3.18 o
   1   4  12       14.53       13.71      3.70 o
   2   4  12        1.66       -0.85      2.13 o
   3   4  12        2.89        4.70      2.34 o
   4   4  12       13.07        9.94      2.94 o
   5   4  12        0.09        0.51      2.86 o
   6   4  12       11.24        9.39      5.75 o
 -13   5  12        7.35       12.60      6.05 o
 -12   5  12        0.03        6.24      4.53 o
 -11   5  12        0.29       -1.67      3.63 o
 -10   5  12        6.72       -0.24      3.59 o
  -9   5  12        1.60       -2.03      2.83 o
  -8   5  12       17.26       22.36      3.34 o
  -7   5  12       16.25       15.07      2.69 o
  -6   5  12       84.90       85.82      4.01 o
  -5   5  12      130.37      139.38      4.71 o
  -4   5  12        2.51        2.43      2.27 o
  -3   5  12        8.76        4.20      2.29 o
  -2   5  12      132.37      151.13      5.19 o
  -1   5  12        5.40        5.12      2.87 o
   0   5  12        4.98        0.52      4.37 o
   1   5  12       38.40       42.69      5.02 o
   2   5  12        0.51        6.36      7.28 o
   3   5  12       40.87       37.90     10.79 o
   4   5  12       21.81       13.77      9.06 o
   5   5  12        0.02       -0.69      6.54 o
 -12   6  12        1.59        0.89      4.53 o
 -11   6  12       16.71       12.72      3.98 o
 -10   6  12        3.77        1.18      3.21 o
  -9   6  12        5.20        8.93      3.03 o
  -8   6  12       40.09       39.90      4.63 o
  -7   6  12        8.55        1.62      2.73 o
  -6   6  12       71.92       72.30      4.72 o
  -5   6  12      144.15      140.20      5.37 o
  -4   6  12       12.41        9.40      2.51 o
  -3   6  12      269.78      271.88     11.45 o
  -2   6  12      247.70      250.88      6.96 o
  -1   6  12        5.13        1.41      2.74 o
   0   6  12       16.52       19.25      3.46 o
   1   6  12        1.72        1.39      5.52 o
   2   6  12        5.33        2.95      7.69 o
   3   6  12       16.74       22.20      9.93 o
   4   6  12       11.74        6.47      8.37 o
 -11   7  12       21.40       26.88      6.42 o
 -10   7  12        2.04       -3.15      3.15 o
  -9   7  12        0.47        6.19      3.53 o
  -8   7  12       50.00       57.53      5.52 o
  -7   7  12       89.84       92.52      5.34 o
  -6   7  12       49.96       51.90      4.21 o
  -5   7  12       14.25       17.21      2.94 o
  -4   7  12      118.53      120.74      6.25 o
  -3   7  12       64.43       62.68      5.28 o
  -2   7  12        5.52        2.08      2.85 o
  -1   7  12       13.02       11.10      3.30 o
   0   7  12       58.66       64.04      5.04 o
   1   7  12        5.83       -0.62      5.77 o
   2   7  12        4.95        8.11     17.90 o
   3   7  12        0.25        2.01      8.48 o
  -9   8  12       16.46       10.00      5.93 o
  -8   8  12       18.48       23.36      7.56 o
  -7   8  12        1.06       -0.28      4.25 o
  -6   8  12        0.34        0.26      3.11 o
  -5   8  12        0.26       -4.13      4.13 o
  -4   8  12       67.90       62.63      8.93 o
  -3   8  12       31.23       29.07      5.13 o
  -2   8  12       38.98       37.52      7.13 o
  -1   8  12        0.02       -1.95      3.34 o
   0   8  12       12.68       12.19      3.31 o
   1   8  12        3.36       -4.97      5.91 o
  -6   9  12        0.32       -1.90      3.33 o
  -5   9  12        3.87        1.97      3.71 o
  -4   9  12       16.06       14.81      5.21 o
  -3   9  12        3.96        2.78      5.46 o
  -2   9  12        4.00        1.75      4.30 o
  -1   9  12       75.43       87.03      8.69 o
 -13   0  13      170.99      181.81     23.57 o
 -11   0  13      202.11      195.80     11.38 o
  -9   0  13      132.14      133.90      7.82 o
  -7   0  13      280.11      273.21      9.07 o
  -5   0  13       95.74       87.94      7.50 o
  -3   0  13        8.63        3.92      3.26 o
  -1   0  13        0.56        3.17      3.10 o
   1   0  13      376.33      342.27     12.50 o
   3   0  13       36.06       48.57      5.59 o
   5   0  13        6.30        4.91      6.24 o
 -14   1  13       28.87       43.79      7.16 o
 -13   1  13        0.52       -1.89      4.16 o
 -12   1  13       47.89       58.61      6.18 o
 -11   1  13       11.79        5.14      4.47 o
 -10   1  13        7.36        4.74      3.12 o
  -9   1  13      167.31      171.82      6.15 o
  -8   1  13      598.74      584.83      9.93 o
  -7   1  13        3.43       -1.31      2.01 o
  -6   1  13       14.91       13.40      2.46 o
  -5   1  13      278.89      290.09      6.72 o
  -4   1  13       64.47       69.23      3.51 o
  -3   1  13      487.07      509.19      8.66 o
  -2   1  13        0.28       -0.28      1.99 o
  -1   1  13       23.40       23.90      3.06 o
   0   1  13       24.60       18.72      2.68 o
   1   1  13       15.76       12.10      2.77 o
   2   1  13       55.79       60.91      4.19 o
   3   1  13       14.48       11.98      3.13 o
   4   1  13       13.55       10.96      3.76 o
   5   1  13        0.29        1.59      4.72 o
   6   1  13        0.00        0.62      3.54 o
 -14   2  13       20.87       11.47      5.31 o
 -13   2  13        0.01        5.41      4.79 o
 -12   2  13       30.92       25.73      4.93 o
 -11   2  13        0.09       -2.95      2.95 o
 -10   2  13       50.57       42.25      4.35 o
  -9   2  13      193.07      199.03      6.58 o
  -8   2  13      136.48      127.16      5.00 o
  -7   2  13       23.90       20.63      2.93 o
  -6   2  13        0.71       -1.57      2.10 o
  -5   2  13       73.27       64.06      3.55 o
  -4   2  13      599.87      589.07     10.09 o
  -3   2  13       11.44       10.55      2.23 o
  -2   2  13      252.03      265.13      5.99 o
  -1   2  13        0.09       -1.70      2.14 o
   0   2  13       27.95       28.15      3.07 o
   1   2  13       23.39       20.52      3.09 o
   2   2  13        4.21        6.48      2.84 o
   3   2  13       14.35       19.27      6.04 o
   4   2  13        0.30       -1.85      3.45 o
   5   2  13        1.68        9.91      4.06 o
 -13   3  13       12.06       12.44      5.57 o
 -12   3  13        4.31        5.85      4.57 o
 -11   3  13        2.14       -3.30      3.30 o
 -10   3  13       11.82        7.45      3.47 o
  -9   3  13       73.55       70.86      5.08 o
  -8   3  13       13.98       17.84      3.18 o
  -7   3  13      160.53      149.64      5.29 o
  -6   3  13      121.20      121.12      4.60 o
  -5   3  13      185.17      189.41      5.22 o
  -4   3  13       92.52       89.43      3.85 o
  -3   3  13        4.31        2.09      2.06 o
  -2   3  13        0.01       -0.24      1.93 o
  -1   3  13       99.83      110.38      5.57 o
   0   3  13       59.87       61.81      3.99 o
   1   3  13        1.15        0.79      2.31 o
   2   3  13        1.42        1.66      2.68 o
   3   3  13        2.62        1.37      2.63 o
   4   3  13       17.70       15.27      3.50 o
   5   3  13        8.23        9.40      5.38 o
 -13   4  13        0.17        2.20      5.01 o
 -12   4  13       56.80       73.29      8.32 o
 -11   4  13       10.30       12.83      4.25 o
 -10   4  13        2.63        3.08      3.37 o
  -9   4  13       65.39       66.77      5.44 o
  -8   4  13      247.54      264.88      7.59 o
  -7   4  13        0.35        3.83      2.35 o
  -6   4  13      237.85      252.33      6.13 o
  -5   4  13       51.11       46.73      3.28 o
  -4   4  13      356.61      371.64      7.54 o
  -3   4  13       25.98       33.22      2.94 o
  -2   4  13        1.52        0.99      2.09 o
  -1   4  13        1.90       -1.47      2.04 o
   0   4  13        0.50       -1.20      2.05 o
   1   4  13       10.88        8.03      2.84 o
   2   4  13       14.90       11.76      2.96 o
   3   4  13        5.96        5.35      3.29 o
   4   4  13        0.45       -0.58      2.44 o
 -12   5  13        0.07       -1.45      4.54 o
 -11   5  13        0.00       -4.12      4.12 o
 -10   5  13        0.15       -3.33      3.33 o
  -9   5  13        8.40        5.09      3.35 o
  -8   5  13      281.45      322.82      8.05 o
  -7   5  13        2.40        2.34      2.52 o
  -6   5  13      438.27      477.08      9.01 o
  -5   5  13        2.00        3.62      2.44 o
  -4   5  13      277.48      287.84      6.71 o
  -3   5  13      558.24      545.26      9.33 o
  -2   5  13        0.12       -1.01      3.50 o
  -1   5  13        1.78        0.70      2.33 o
   0   5  13        3.61        2.56      2.59 o
   1   5  13       17.83       17.77      3.18 o
   2   5  13       17.58       24.67      2.85 o
   3   5  13       12.14       19.85      2.72 o
   4   5  13        3.35        2.11      3.39 o
 -11   6  13        5.68        4.27      4.59 o
 -10   6  13        0.03       -3.58      3.58 o
  -9   6  13        2.13        4.48      2.76 o
  -8   6  13        0.83       -0.42      2.81 o
  -7   6  13        1.09        0.61      2.62 o
  -6   6  13        1.63        0.58      2.42 o
  -5   6  13       11.10       14.91      3.10 o
  -4   6  13       17.92       19.29      2.93 o
  -3   6  13       25.01       25.47      3.41 o
  -2   6  13        3.37        1.70      2.86 o
  -1   6  13        6.10        7.92      3.18 o
   0   6  13        1.47       -0.40      2.84 o
   1   6  13        1.21        5.63      4.51 o
   2   6  13        0.01       -6.49      6.49 o
   3   6  13       10.20        9.37      8.68 o
 -10   7  13       11.54        7.84      4.56 o
  -9   7  13       38.49       41.35      6.05 o
  -8   7  13        0.01        0.26      2.96 o
  -7   7  13       10.33        5.92      3.37 o
  -6   7  13        6.63       -0.81      2.91 o
  -5   7  13       52.67       52.67      4.98 o
  -4   7  13        6.02        0.85      3.55 o
  -3   7  13        5.87        3.32      3.50 o
  -2   7  13        2.00        0.21      3.24 o
  -1   7  13       16.01       23.86      5.42 o
   0   7  13       33.99       33.99      4.05 o
   1   7  13        7.63       19.98     10.59 o
  -8   8  13        0.91       -2.53      4.25 o
  -7   8  13        1.41        2.28      3.50 o
  -6   8  13        0.03        2.28      3.86 o
  -5   8  13        9.39        9.25      4.21 o
  -4   8  13       45.60       45.38      5.45 o
  -3   8  13        2.62        4.56      3.74 o
  -2   8  13        0.31        5.36      3.62 o
  -1   8  13       15.12       13.37      4.61 o
 -12   0  14       54.67       46.88      8.91 o
 -10   0  14        4.15        1.88      3.84 o
  -8   0  14        1.77        4.66      3.31 o
  -6   0  14      100.53       94.11      6.56 o
  -4   0  14       44.36       39.73      4.82 o
  -2   0  14      172.19      141.41      7.03 o
   0   0  14      260.25      253.25      9.93 o
   2   0  14       60.06       59.65      7.22 o
   4   0  14       42.84       36.45      8.63 o
 -13   1  14       18.19       10.58      5.17 o
 -12   1  14       33.66       34.70      5.48 o
 -11   1  14        5.10        4.17      3.29 o
 -10   1  14        0.34        1.22      2.77 o
  -9   1  14      155.87      151.28      5.34 o
  -8   1  14        7.40        5.35      2.57 o
  -7   1  14       57.21       45.65      3.80 o
  -6   1  14       61.96       62.06      3.83 o
  -5   1  14       20.25       17.76      2.85 o
  -4   1  14       15.07       15.96      2.64 o
  -3   1  14       38.84       41.80      3.29 o
  -2   1  14        4.90        3.59      2.42 o
  -1   1  14      106.17      107.77      5.04 o
   0   1  14        5.87        1.62      3.57 o
   1   1  14       11.91       11.96      3.72 o
   2   1  14        2.96        6.26      2.96 o
   3   1  14       18.22       18.07      7.83 o
   4   1  14        0.53        4.30      3.74 o
 -13   2  14        7.21        6.06      5.56 o
 -12   2  14        6.16       11.33      5.03 o
 -11   2  14       11.69        5.78      4.05 o
 -10   2  14        7.47        7.54      3.36 o
  -9   2  14        7.51        8.44      2.74 o
  -8   2  14        0.00        1.52      2.56 o
  -7   2  14        4.07        3.84      2.49 o
  -6   2  14       50.49       49.97      3.60 o
  -5   2  14       59.32       67.39      3.74 o
  -4   2  14       47.56       35.67      3.07 o
  -3   2  14       30.75       27.80      2.95 o
  -2   2  14       11.73        8.58      2.35 o
  -1   2  14        0.13        1.00      2.34 o
   0   2  14        0.00        4.44      2.60 o
   1   2  14        5.18        0.29      2.82 o
   2   2  14       17.50       14.48      3.71 o
   3   2  14        0.88       -0.40      2.93 o
   4   2  14        0.16        0.23      3.50 o
 -13   3  14       13.37        5.95      6.45 o
 -12   3  14       24.90       28.95      6.03 o
 -11   3  14       56.86       55.65      8.53 o
 -10   3  14       33.71       23.31      4.56 o
  -9   3  14      120.81      137.42      6.02 o
  -8   3  14      104.08      107.57      5.03 o
  -7   3  14       20.09       14.80      3.11 o
  -6   3  14      109.94      126.67      4.89 o
  -5   3  14        2.25        3.99      2.37 o
  -4   3  14        2.22        2.03      2.16 o
  -3   3  14        5.58        3.15      2.28 o
  -2   3  14       26.90       20.53      2.94 o
  -1   3  14        4.30        5.30      2.50 o
   0   3  14        7.21        4.63      2.77 o
   1   3  14       90.93       88.60      5.73 o
   2   3  14        0.19        1.30      2.77 o
   3   3  14       13.40       16.98      3.57 o
   4   3  14       15.98       14.14      3.69 o
 -12   4  14        6.76        2.68      4.65 o
 -11   4  14        4.09        3.09      4.59 o
 -10   4  14        8.61       10.45      5.36 o
  -9   4  14       92.28      104.52      5.97 o
  -8   4  14      216.03      212.91      6.68 o
  -7   4  14      380.05      394.53      8.42 o
  -6   4  14       82.83       75.18      3.99 o
  -5   4  14       24.13       25.53      2.95 o
  -4   4  14      123.76      124.74      4.53 o
  -3   4  14        1.64        3.59      2.21 o
  -2   4  14       56.26       50.20      3.59 o
  -1   4  14        8.48        6.50      2.66 o
   0   4  14       22.87       30.03      6.60 o
   1   4  14        0.01        4.69      3.60 o
   2   4  14        8.85       15.89      3.31 o
   3   4  14       12.68       19.47      3.52 o
 -11   5  14        9.31       14.27      5.32 o
 -10   5  14       10.10       10.17      4.24 o
  -9   5  14      117.70      131.87      7.02 o
  -8   5  14       14.23       22.52      3.31 o
  -7   5  14      221.99      242.36      6.68 o
  -6   5  14       12.19       13.69      2.75 o
  -5   5  14        1.48        3.49      2.37 o
  -4   5  14       56.78       62.64      3.76 o
  -3   5  14        1.29       -0.64      2.53 o
  -2   5  14        0.59        0.40      2.48 o
  -1   5  14        1.62        2.56      2.81 o
   0   5  14        0.47       -2.09      2.62 o
   1   5  14       20.69       24.34      3.39 o
   2   5  14        0.00        1.56      2.75 o
 -10   6  14        0.19       -0.60      3.81 o
  -9   6  14        0.35        8.74      3.47 o
  -8   6  14        3.34       -0.81      2.75 o
  -7   6  14        3.47        3.04      2.55 o
  -6   6  14        0.21        2.44      2.48 o
  -5   6  14       16.23       11.35      3.24 o
  -4   6  14       44.31       54.39      5.84 o
  -3   6  14       11.33       14.12      3.98 o
  -2   6  14        2.01       -1.49      2.67 o
  -1   6  14        0.81       -2.63      2.76 o
   0   6  14        6.51        4.25      5.63 o
   1   6  14       16.00       22.86     10.04 o
  -8   7  14        6.00       -1.28      3.35 o
  -7   7  14        4.78        6.92      4.33 o
  -6   7  14       12.97       -1.72      3.68 o
  -5   7  14        3.68       -3.74      3.74 o
  -4   7  14        1.13       -3.54      3.54 o
  -3   7  14        0.21        5.69      4.80 o
  -2   7  14       25.02       15.55      5.96 o
  -1   7  14        7.02       -0.63      9.75 o
 -13   0  15        0.19       -4.56      6.44 o
 -11   0  15       21.64       35.57      8.22 o
  -9   0  15       15.93       16.18      6.27 o
  -7   0  15        5.65        3.70      3.77 o
  -5   0  15       13.22       14.15      5.47 o
  -3   0  15        4.51       10.37      4.00 o
  -1   0  15        0.00        6.95      4.12 o
   1   0  15        0.03       -3.86      4.04 o
   3   0  15       76.50       77.69     10.87 o
 -13   1  15        0.42       -2.64      5.20 o
 -12   1  15        5.73        2.09      4.71 o
 -11   1  15        0.00        2.51      4.21 o
 -10   1  15       14.11        9.41      3.13 o
  -9   1  15        2.31        5.00      2.73 o
  -8   1  15       28.49       27.53      3.56 o
  -7   1  15       11.11       13.63      3.04 o
  -6   1  15       27.23       26.14      3.38 o
  -5   1  15       26.45       23.24      3.29 o
  -4   1  15       93.23       87.26      4.68 o
  -3   1  15      202.25      193.26      6.66 o
  -2   1  15      152.03      141.27      5.53 o
  -1   1  15        1.57       -0.12      2.71 o
   0   1  15       56.36       55.48      5.05 o
   1   1  15        4.28       10.88      3.39 o
   2   1  15        4.17        5.39      3.30 o
   3   1  15        7.97        4.18      3.62 o
 -12   2  15        0.74        2.51      4.52 o
 -11   2  15        2.15        6.82      4.70 o
 -10   2  15        1.26        2.98      2.78 o
  -9   2  15       24.15       20.94      3.35 o
  -8   2  15        1.27        2.63      2.56 o
  -7   2  15       25.93       38.42      3.70 o
  -6   2  15        0.83        2.56      2.50 o
  -5   2  15       31.41       32.11      3.36 o
  -4   2  15       26.34       20.44      2.97 o
  -3   2  15        4.63        5.76      2.49 o
  -2   2  15       18.96       19.38      3.24 o
  -1   2  15        8.36        9.94      3.04 o
   0   2  15        4.08        3.51      3.14 o
   1   2  15       30.19       25.76      4.38 o
   2   2  15       14.75       18.94      4.20 o
   3   2  15        4.40       10.29      3.61 o
 -12   3  15       35.79       37.62      6.54 o
 -11   3  15        9.66        4.76      4.73 o
 -10   3  15       17.31       10.78      4.29 o
  -9   3  15       18.46        7.68      3.26 o
  -8   3  15      121.69      145.04      5.81 o
  -7   3  15       44.95       43.75      3.96 o
  -6   3  15       74.66       63.31      4.08 o
  -5   3  15       11.52        8.15      2.63 o
  -4   3  15       24.79       16.18      3.54 o
  -3   3  15        6.34        9.53      2.76 o
  -2   3  15        4.74        7.54      2.71 o
  -1   3  15        4.99        2.40      2.63 o
   0   3  15        4.14        2.01      3.22 o
   1   3  15        8.24       13.39      3.79 o
   2   3  15       53.13       60.93      5.47 o
 -11   4  15      145.62      179.82     10.44 o
 -10   4  15      130.57      134.70      9.09 o
  -9   4  15      120.98      140.91      7.15 o
  -8   4  15        1.61        2.56      3.02 o
  -7   4  15       70.30       72.97      4.37 o
  -6   4  15        0.09       -2.33      2.95 o
  -5   4  15       50.41       54.59      3.82 o
  -4   4  15       13.50       16.75      3.12 o
  -3   4  15        1.02       -0.97      2.51 o
  -2   4  15       17.58       10.32      3.05 o
  -1   4  15        4.31        3.54      2.93 o
   0   4  15        2.18       -0.34      2.90 o
   1   4  15       11.54       13.01      3.63 o
   2   4  15        2.45        3.95      4.63 o
 -10   5  15        0.03       -1.09      4.60 o
  -9   5  15        0.65        3.75      3.59 o
  -8   5  15       53.97       58.67      5.26 o
  -7   5  15        0.64       -1.36      2.89 o
  -6   5  15        9.69        9.20      3.07 o
  -5   5  15       43.83       48.17      3.85 o
  -4   5  15       27.97       26.94      3.35 o
  -3   5  15        0.14       -2.85      2.85 o
  -2   5  15        1.85        0.93      2.91 o
  -1   5  15        0.60       -0.02      2.98 o
   0   5  15        4.12        6.46      3.17 o
  -9   6  15       88.42       90.45     16.92 o
  -8   6  15      101.31      101.94      7.30 o
  -7   6  15        0.43        0.22      3.37 o
  -6   6  15        4.13        5.02      4.11 o
  -5   6  15        4.61        1.46      3.58 o
  -4   6  15        6.50        7.31      3.72 o
  -3   6  15       21.74       24.49      4.56 o
  -2   6  15        3.26        6.66      3.67 o
  -1   6  15        5.40        7.70      3.43 o
  -5   7  15        3.89        0.35      4.87 o
 -12   0  16       23.30       28.79     10.87 o
 -10   0  16        6.13        1.14      6.26 o
  -8   0  16       76.18       78.62      8.48 o
  -6   0  16        5.91        3.68      3.88 o
  -4   0  16       10.49       10.65      4.37 o
  -2   0  16       22.67       27.36      5.34 o
   0   0  16        1.02        9.45      5.02 o
 -12   1  16        0.01        6.57      5.97 o
 -11   1  16       23.46       30.77      6.38 o
 -10   1  16       12.80       14.90      4.46 o
  -9   1  16       12.38       12.72      3.50 o
  -8   1  16        0.70       -0.38      2.77 o
  -7   1  16        1.32        1.46      2.72 o
  -6   1  16        8.13        1.57      2.74 o
  -5   1  16        0.24       -2.24      2.51 o
  -4   1  16        3.56        9.86      2.90 o
  -3   1  16        0.49       -2.31      2.31 o
  -2   1  16        0.30        0.68      2.85 o
  -1   1  16       23.22       19.11      3.72 o
   0   1  16       18.96       18.06      4.20 o
   1   1  16        3.83        5.86      3.57 o
 -11   2  16        4.11       -1.01      4.48 o
 -10   2  16        1.76        1.79      4.19 o
  -9   2  16        1.31       -1.61      3.15 o
  -8   2  16        8.00        7.31      3.25 o
  -7   2  16        2.44       -0.60      2.65 o
  -6   2  16       22.65       32.08      3.75 o
  -5   2  16       13.50       12.39      3.16 o
  -4   2  16       15.00       10.40      3.05 o
  -3   2  16        1.86       -0.37      2.61 o
  -2   2  16        0.18        0.36      2.86 o
  -1   2  16       26.58       43.73      4.58 o
   0   2  16       12.12       19.93      5.00 o
   1   2  16        2.22        0.70      3.16 o
 -11   3  16        0.17        0.10      4.65 o
 -10   3  16      109.54      109.42      6.83 o
  -9   3  16       14.40       15.10      5.50 o
  -8   3  16        1.59        0.02      3.31 o
  -7   3  16        0.42       -3.08      3.08 o
  -6   3  16       43.79       44.13      4.35 o
  -5   3  16        2.60        1.24      2.86 o
  -4   3  16        0.18        0.29      2.76 o
  -3   3  16        3.25        4.55      3.05 o
  -2   3  16        7.27        4.99      3.16 o
  -1   3  16        4.80        4.96      3.51 o
   0   3  16        0.29        7.71      3.47 o
 -10   4  16        2.33       -1.83      4.30 o
  -9   4  16        1.08       -3.37      3.37 o
  -8   4  16       15.57       14.58      4.60 o
  -7   4  16        0.49       -1.38      3.35 o
  -6   4  16        0.17        3.34      3.24 o
  -5   4  16        0.40       -2.84      2.84 o
  -4   4  16        7.26       12.01      3.38 o
  -3   4  16        3.99       -2.44      2.88 o
  -2   4  16        0.03        0.39      3.00 o
  -1   4  16        7.59        9.13      3.53 o
  -8   5  16       21.62       12.28      3.98 o
  -7   5  16        0.39        1.39      3.28 o
  -6   5  16        0.03        1.19      3.55 o
  -5   5  16        1.11        2.18      4.68 o
  -4   5  16        9.13       11.34      3.78 o
  -3   5  16        5.66       -0.18      3.23 o
  -2   5  16       21.27       30.82      4.49 o
  -9   0  17       14.45        9.60      7.83 o
  -7   0  17      182.98      204.77     11.95 o
  -5   0  17       77.83       72.21      7.86 o
  -3   0  17        1.74        5.31      4.75 o
  -1   0  17       45.72       62.01      8.21 o
 -10   1  17        0.81       -0.32      4.31 o
  -9   1  17        0.35       -2.05      4.13 o
  -8   1  17        0.90        4.65      3.94 o
  -7   1  17       10.21       11.62      3.90 o
  -6   1  17        9.31        9.16      3.52 o
  -5   1  17        0.50       -2.22      3.01 o
  -4   1  17       19.11       20.12      3.78 o
  -3   1  17        6.44        8.27      3.63 o
  -2   1  17        2.26       -3.43      3.43 o
  -1   1  17        0.89        2.09      3.32 o
 -10   2  17        3.18       11.48      6.30 o
  -9   2  17        2.52        4.74      4.44 o
  -8   2  17        6.17       -1.05      3.82 o
  -7   2  17        7.82        7.81      3.58 o
  -6   2  17        0.47        0.29      3.33 o
  -5   2  17       22.14       31.45      4.42 o
  -4   2  17        0.03        2.60      3.26 o
  -3   2  17        0.04        0.26      3.06 o
  -2   2  17        0.08       -1.89      3.01 o
  -1   2  17        0.68       -1.33      4.19 o
  -9   3  17        0.13       -3.85      3.85 o
  -8   3  17        6.11       -2.17      3.74 o
  -7   3  17       16.10       12.26      3.89 o
  -6   3  17       47.54       61.10      5.33 o
  -5   3  17        0.55       -2.99      2.99 o
  -4   3  17        8.28       11.29      3.52 o
  -3   3  17        8.61       10.19      3.51 o
  -2   3  17        0.76        0.31      3.80 o
  -7   4  17        0.86       -4.10      4.10 o
  -6   4  17        4.63        2.77      3.35 o
  -5   4  17        3.83        4.18      3.23 o
  -4   4  17       21.38       17.13      5.19 o
  -6   0  18        1.31       -5.24      5.24 o
  -4   0  18        9.95       33.19      9.42 o
  -7   1  18       35.11       38.86      7.83 o
  -6   1  18       10.10        9.91      5.70 o
  -5   1  18       47.65       48.49      6.72 o
 
